# Supplementary material for: Predicting New Anti-Norovirus Inhibitor With the Help of Machine Learning Algorithms and Molecular Dynamics Simulation–Based Model
Source: Front Chem. 2021 Nov 17;9:753427. doi: 10.3389/fchem.2021.753427 (PMC8636098; doi:10.3389/fchem.2021.753427)
Supplement: Supplementary file 3 [file DataSheet1.CSV]

Smile	Compounds
Nc1nc(O)c2ncn([C@@H]3O[C@H](CO)[C@@H](F)[C@H]3O)c2n1	CHEMBL420751
CC[C@@]1(O)[C@H](O)[C@@H](CO)O[C@H]1n1cnc2c(N)ncnc21	CHEMBL311635
Nc1ncnc2c1ncn2[C@@H]1O[C@H](CO)[C@@H](O)[C@@H]1O	CHEMBL1090
C[C@@]1(O)[C@H](O)[C@@H](CO)O[C@H]1n1cnc2c(N)ncnc21	CHEMBL73809
Nc1ncnc2c1ncn2[C@@H]1O[C@H](CO)C[C@H]1O	CHEMBL305686
CO[C@@H]1[C@H](O)[C@@H](CO)O[C@H]1n1cnc2c(N)ncnc21	CHEMBL73237
Nc1ncnc2c1ncn2[C@@H]1O[C@H](CO)[C@@H](O)[C@H]1F	CHEMBL309579
C[C@@]1(O)[C@@H](CO)O[C@@H](n2cnc3c(N)ncnc32)[C@@H]1O	CHEMBL480143
CO[C@]1(C)[C@H](O)[C@@H](CO)O[C@H]1n1cnc2c(N)ncnc21	CHEMBL307872
Nc1nc2c(ncn2[C@@H]2O[C@H](CO)C[C@H]2O)c(=O)[nH]1	CHEMBL73502
Nc1nc(O)c2ncn([C@@H]3O[C@H](CO)[C@@H](O)[C@H]3F)c2n1	CHEMBL308759
Nc1nc(O)c2ncn([C@@H]3O[C@H](CO)[C@H](O)[C@H]3O)c2n1	CHEMBL2021379
C[C@]1(O)[C@H](O)[C@@H](CO)O[C@H]1n1cnc2c(N)ncnc21	CHEMBL75667
C[C@@]1(O)[C@H](O)[C@@H](CO)O[C@H]1n1cnc2c(O)ncnc21	CHEMBL76105
C[C@@]1(O)[C@H](O)[C@@H](CO)O[C@H]1n1cnc2cncnc21	CHEMBL75343
CO[C@@H]1[C@H](O)[C@@H](CO)O[C@H]1n1cnc2c(O)nc(N)nc21	CHEMBL308370
C[C@]1(O)[C@@H](CO)O[C@@H](n2cnc3c(N)ncnc32)[C@@H]1O	CHEMBL2311161
C[C@@]1(O)[C@H](O)[C@@H](CO)O[C@H]1n1cnc2cnc(N)nc21	CHEMBL306299
O=C(O)c1ccc2c(C3CCCCC3)c(-c3ccccc3)[nH]c2c1	CHEMBL368884
Cn1c(-c2ccccc2)c(C2CCCCC2)c2ccc(C(=O)O)cc21	CHEMBL425693
O=C(O)c1ccc2c(C3CCCCC3)c(-c3ccccc3)n(Cc3ccccc3)c2c1	CHEMBL369320
O=C(O)c1ccc2c(C3CCCCC3)c(-c3ccccc3)n(S(=O)(=O)c3ccccc3)c2c1	CHEMBL179318
CS(=O)(=O)NC(=O)Cn1c(-c2ccccc2)c(C2CCCCC2)c2ccc(C(=O)O)cc21	CHEMBL361202
O=C(O)c1ccc2c(C3CCCCC3)c(-c3ccccc3)n(CCN3CCOCC3)c2c1	CHEMBL368647
CN(C)C(=O)Cn1c(-c2ccccc2)c(C2CCCCC2)c2ccc(C(=O)O)cc21	CHEMBL178126
O=C(O)c1ccc2c(C3CCCCC3)c(-c3ccccc3)n(CC(=O)N3CCOCC3)c2c1	CHEMBL179532
CN(C)C(=O)Cn1c(-c2cccc(Cl)c2)c(C2CCCCC2)c2ccc(C(=O)O)cc21	CHEMBL362834
CN(C)C(=O)Cn1c(-c2ccc(Cl)cc2)c(C2CCCCC2)c2ccc(C(=O)O)cc21	CHEMBL361232
CN(C)C(=O)Cn1c(-c2cccc(F)c2)c(C2CCCCC2)c2ccc(C(=O)O)cc21	CHEMBL361156
Cc1ccc(-c2c(C3CCCCC3)c3ccc(C(=O)O)cc3n2CC(=O)N(C)C)cc1	CHEMBL179673
COc1ccc(-c2c(C3CCCCC3)c3ccc(C(=O)O)cc3n2CC(=O)N(C)C)cc1	CHEMBL179970
CN(C)C(=O)Cn1c(-c2ccc(OCc3ccccc3)cc2)c(C2CCCCC2)c2ccc(C(=O)O)cc21	CHEMBL369319
Cc1ccc(-c2c(C3CCCCC3)c3ccc(C(=O)O)cc3n2CC(=O)N2CCOCC2)cc1	CHEMBL179228
O=c1c(C2=NS(=O)(=O)c3ccccc3N2)c(O)c2ccccc2n1NCc1ccccc1	CHEMBL182191
CCCCn1c(=O)c(C2=NS(=O)(=O)c3ccccc3N2)c(O)c2ccccc21	CHEMBL180974
O=c1c(C2=Nc3ccccc3S(=O)(=O)N2)c(O)c2cc(F)ccc2n1CCC1CC1	CHEMBL372357
Nc1ccc2c(c1)c(O)c(C1=NS(=O)(=O)c3ccccc3N1)c(=O)n2CCC1CC1	CHEMBL203426
CC(C)(C)CCn1c(=O)c(C2=NS(=O)(=O)c3ccccc3N2)c(O)c2cc(NCCO)ccc21	CHEMBL202595
CCOC(=O)CNc1ccc2c(c1)c(O)c(C1=NS(=O)(=O)c3ccccc3N1)c(=O)n2CCC(C)C	CHEMBL202310
CC(C)CCn1c(=O)c(C2=NS(=O)(=O)c3ccccc3N2)c(O)c2cc(OCC(N)=O)ccc21	CHEMBL380686
CC(C)CCn1c(=O)c(C2=NS(=O)(=O)c3ccccc3N2)c(O)c2cc(OCC#N)ccc21	CHEMBL201690
CC(C)CCn1c(=O)c(C2=NS(=O)(=O)c3ccccc3N2)c(O)c2cc(N)ccc21	CHEMBL426302
Cc1ccc2c(c1)c(O)c(C1=NS(=O)(=O)c3ccccc3N1)c(=O)n2CCC(C)C	CHEMBL201769
CC(C)CCn1c(=O)c(C2=NS(=O)(=O)c3ccccc3N2)c(O)c2cc(F)ccc21	CHEMBL202317
CC(C)CCn1c(=O)c(C2=NS(=O)(=O)c3ccccc3N2)c(O)c2c(F)cccc21	CHEMBL202513
O=c1c(C2=NS(=O)(=O)c3ccccc3N2)c(O)c2ccccc2n1Cc1ccoc1	CHEMBL370203
O=c1c(C2=NS(=O)(=O)c3ccccc3N2)c(O)c2ccccc2n1-c1ccccc1	CHEMBL377075
O=c1c(C2=NS(=O)(=O)c3ccccc3N2)c(O)c2ccccc2n1CC1CCC1	CHEMBL201385
O=c1c(C2=NS(=O)(=O)c3ccccc3N2)c(O)c2ccccc2n1CCC1CC1	CHEMBL202319
CC(C)CCn1c(=O)c(C2=NS(=O)(=O)c3ccccc3N2)c(O)c2ccccc21	CHEMBL176058
O=C(Nc1ccccc1)Nc1ccsc1-c1nc(O)c(O)c(C(=O)O)n1	CHEMBL380869
O=C(Cc1c(-c2ccccc2)[nH]c2ccccc12)Nc1ccsc1-c1nc(O)c(O)c(C(=O)O)n1	CHEMBL205118
O=C(Nc1ccsc1-c1nc(O)c(O)c(C(=O)O)n1)OCc1cccc2ccccc12	CHEMBL377504
O=C(Cc1csc2ccccc12)Nc1ccsc1-c1nc(O)c(O)c(C(=O)O)n1	CHEMBL204663
O=C(NCc1csc2ccccc12)Nc1ccsc1-c1nc(O)c(O)c(C(=O)O)n1	CHEMBL202804
O=C(Cc1c[nH]c2ccccc12)Nc1ccsc1-c1nc(O)c(O)c(C(=O)O)n1	CHEMBL203729
O=C(Nc1ccsc1-c1nc(O)c(O)c(C(=O)O)n1)OCc1c(Cl)cccc1Cl	CHEMBL205990
Cc1cccc(Cl)c1CNC(=O)Nc1ccsc1-c1nc(O)c(O)c(C(=O)O)n1	CHEMBL206793
O=C(Cc1ccccc1Cl)Nc1ccsc1-c1nc(O)c(O)c(C(=O)O)n1	CHEMBL202911
O=C(Nc1ccsc1-c1nc(O)c(O)c(C(=O)O)n1)OCc1ccccc1Cl	CHEMBL206518
O=C(CCc1ccccc1)Nc1ccsc1-c1nc(O)c(O)c(C(=O)O)n1	CHEMBL203383
O=C(Nc1ccsc1-c1nc(O)c(O)c(C(=O)O)n1)OCCc1ccccc1	CHEMBL379881
O=C(NCCc1ccccc1)Nc1ccsc1-c1nc(O)c(O)c(C(=O)O)n1	CHEMBL379470
O=C(Nc1ccsc1-c1nc(O)c(O)c(C(=O)O)n1)c1ccccc1	CHEMBL206569
O=C(Cc1ccc(F)c(Cl)c1)Nc1cnc(C(=O)NO)c(O)c1CO	CHEMBL3763201
C[C@@H](O)[C@H]1O[C@@H](n2ccc(N)nc2=O)[C@](C)(O)[C@@H]1O	CHEMBL4111741
CCCCOC(=O)[C@H](C)NP(=O)(Oc1cccc2ccccc12)O[C@H](C)[C@H]1O[C@@H](n2ccc(N)nc2=O)[C@](C)(O)[C@@H]1O	CHEMBL3917174
C[C@@H](O)[C@H]1O[C@@H](n2ccc(=O)[nH]c2=O)[C@](C)(O)[C@@H]1O	CHEMBL4113656
CCCCOC(=O)[C@H](C)NP(=O)(Oc1cccc2ccccc12)O[C@H](C)[C@H]1O[C@@H](n2ccc(=O)[nH]c2=O)[C@](C)(O)[C@@H]1O	CHEMBL3914808
C[C@H](O)[C@H]1O[C@@H](n2ccc(N)nc2=O)[C@](C)(O)[C@@H]1O	CHEMBL3984618
CCCCOC(=O)[C@H](C)NP(=O)(Oc1cccc2ccccc12)O[C@@H](C)[C@H]1O[C@@H](n2ccc(N)nc2=O)[C@](C)(O)[C@@H]1O	CHEMBL3892245
CC(O)[C@H]1O[C@@H](n2ccc(NC(=O)c3ccccc3)nc2=O)[C@](C)(F)[C@@H]1O	CHEMBL4114109
CC(O)[C@H]1O[C@@H](n2ccc(N)nc2=O)[C@](C)(F)[C@@H]1O	CHEMBL4113679
C[C@@H](O)[C@H]1O[C@@H](n2cnc3c(=O)[nH]c(N)nc32)[C@](C)(O)[C@@H]1O	CHEMBL4107865
CCCCOC(=O)[C@H](C)NP(=O)(Oc1cccc2ccccc12)O[C@H](C)[C@H]1O[C@@H](n2cnc3c(=O)[nH]c(N)nc32)[C@](C)(O)[C@@H]1O	CHEMBL3898846
C[C@H](O)[C@H]1O[C@@H](n2cnc3c(=O)[nH]c(N)nc32)[C@](C)(O)[C@@H]1O	CHEMBL3902303
CC(O)[C@H]1O[C@@H](n2cnc3c(OCc4ccccc4)nc(NC(=O)c4ccccc4)nc32)[C@](C)(F)[C@@H]1O	CHEMBL4107955
O=c1ccn(C2OC(CO)[C@@H](O)[C@@]23CCCO3)c(=O)[nH]1	CHEMBL4108205
Nc1ccn(C2OC(CO)[C@@H](O)[C@@]23CCCO3)c(=O)n1	CHEMBL4110694
O=c1ccn([C@@H]2O[C@H](CO)[C@@H](O)[C@@]23CCO3)c(=O)[nH]1	CHEMBL3121386
Nc1ccn(C2OC(CO)[C@@H](O)[C@@]23CCO3)c(=O)n1	CHEMBL4111873
O=c1ccn(C2OC(CO)C(O)[C@]23CCCO3)c(=O)[nH]1	CHEMBL4114827
Nc1ccn(C2OC(CO)[C@@H](O)[C@]23CCCO3)c(=O)n1	CHEMBL4110895
O=c1ccn(C2OC(CO)[C@@H](O)[C@]23CCO3)c(=O)[nH]1	CHEMBL4106882
Nc1ccn(C2OC(CO)[C@@H](O)[C@]23CCO3)c(=O)n1	CHEMBL4114490
COc1nc(N)nc2c1ncn2C1OC(CO)[C@@H](O)[C@@]12CCCO2	CHEMBL4112907
COc1nc(N)nc2c1ncn2C1OC(CO)[C@@H](O)[C@]12CCCO2	CHEMBL4113831
COc1nc(N)nc2c1ncn2C1OC(CO)[C@@H](O)[C@]12CCO2	CHEMBL4112983
Nc1nc2c(ncn2C2OC(CO)[C@@H](O)[C@]23CCO3)c(=O)[nH]1	CHEMBL4114131
COc1nc(N)nc2c1ncn2C1O[C@H](CO)[C@@H](O)[C@@]12CCO2	CHEMBL4110904
COC(=O)[C@H](C)NP(=O)(OCC1OC(n2ccc(=O)[nH]c2=O)[C@]2(CCCO2)[C@@H]1O)Oc1ccccc1	CHEMBL3893605
COC(=O)[C@H](C)NP(=O)(OCC1OC(n2ccc(=O)[nH]c2=O)[C@]2(CCO2)[C@@H]1O)Oc1ccccc1	CHEMBL3953857
COC(=O)[C@H](C)NP(=O)(OCC1OC(n2ccc(=O)[nH]c2=O)[C@@]2(CCCO2)[C@@H]1O)Oc1ccccc1	CHEMBL3982543
COC(=O)[C@H](C)NP(=O)(OCC1OC(n2ccc(=O)[nH]c2=O)[C@@]2(CCO2)[C@@H]1O)Oc1ccccc1	CHEMBL3952695
COc1nc(N)nc2c1ncn2C1O[C@H](COP(=O)(N[C@@H](C)C(=O)OCC(C)(C)C)Oc2ccccc2)[C@@H](O)[C@]12CCO2	CHEMBL3968366
CCOC(=O)[C@H](C)NP(=O)(OCC1OC(n2cnc3c(OC)nc(N)nc32)[C@@]2(CCO2)[C@@H]1O)Oc1ccccc1	CHEMBL3975368
COc1nc(N)nc2c1ncn2C1OC(COP(=O)(N[C@@H](C)C(=O)OCC(C)(C)C)Oc2cccc3ccccc23)[C@@H](O)[C@]12CCO2	CHEMBL3893857
COc1nc(N)nc2c1ncn2C1OC(COP(=O)(N[C@@H](C)C(=O)OCC(C)C)Oc2ccccc2)[C@@H](O)[C@]12CCO2	CHEMBL3916380
CCCCOC(=O)[C@H](C)NP(=O)(OCC1OC(n2cnc3c(OC)nc(N)nc32)[C@@]2(CCO2)[C@@H]1O)Oc1ccccc1	CHEMBL3939811
COc1nc(N)nc2c1ncn2C1OC(COP(=O)(N[C@@H](C)C(=O)OC2CCCC2)Oc2ccccc2)[C@@H](O)[C@]12CCO2	CHEMBL3930798
COc1nc(N)nc2c1ncn2C1OC2COP(=O)(OCC(C)(C)C)O[C@H]2[C@]12CCO2	CHEMBL4109070
COc1nc(N)nc2c1ncn2C1OC2COP(=O)(OC(C)C)O[C@H]2[C@]12CCO2	CHEMBL4112457
COc1nc(N)nc2c1ncn2C1OC2COP(=O)(OC3CCCC3)O[C@H]2[C@]12CCO2	CHEMBL4112768
C[C@@H](O)[C@H]1O[C@@H](n2ccc3c(N)ncnc32)[C@](C)(O)[C@@H]1O	CHEMBL4107686
CCCCOC(=O)[C@H](C)NP(=O)(Oc1cccc2ccccc12)O[C@H](C)[C@H]1O[C@@H](n2ccc3c(N)ncnc32)[C@](C)(O)[C@@H]1O	CHEMBL3953212
C[C@@H](O)[C@H]1O[C@@H](n2cc(F)c3c(N)ncnc32)[C@](C)(O)[C@@H]1O	CHEMBL4107246
CCCCOC(=O)[C@H](C)NP(=O)(Oc1cccc2ccccc12)O[C@H](C)[C@H]1O[C@@H](n2cc(F)c3c(N)ncnc32)[C@](C)(O)[C@@H]1O	CHEMBL3902137
CC[C@@H](O)[C@H]1O[C@@H](n2cc(F)c3c(N)ncnc32)[C@](C)(O)[C@@H]1O	CHEMBL4107109
CC[C@@H](O)[C@H]1O[C@@H](n2ccc3c(N)ncnc32)[C@](C)(O)[C@@H]1O	CHEMBL4110729
CCCCOC(=O)[C@H](C)NP(=O)(Oc1cccc2ccccc12)O[C@H](CC)[C@H]1O[C@@H](n2ccc3c(N)ncnc32)[C@](C)(O)[C@@H]1O	CHEMBL3907598
C[C@H](O)[C@H]1O[C@@H](n2cc(F)c3c(N)ncnc32)[C@](C)(O)[C@@H]1O	CHEMBL3945722
CC[C@@H](OP(=O)(N[C@@H](C)C(=O)OC)Oc1ccccc1)[C@H]1O[C@@H](n2cc(F)c3c(N)ncnc32)[C@](C)(O)[C@@H]1O	CHEMBL3894622
COC(=O)[C@H](C)NP(=O)(Oc1ccccc1)O[C@H](C)[C@H]1O[C@@H](n2cc(F)c3c(N)ncnc32)[C@](C)(O)[C@@H]1O	CHEMBL3908845
COC(=O)[C@H](C)NP(=O)(Oc1ccccc1)O[C@@H](C)[C@H]1O[C@@H](n2cc(F)c3c(N)ncnc32)[C@](C)(O)[C@@H]1O	CHEMBL3936801
CC(O)[C@H]1O[C@@H](n2cc(I)c3c(N)ncnc32)[C@](C)(F)[C@@H]1O	CHEMBL4111818
CC(O)[C@H]1O[C@@H](n2ccc3c(N)ncnc32)[C@](C)(F)[C@@H]1O	CHEMBL4107549
CCOC(=O)[C@H](C)NP(=O)(Oc1ccccc1)OC(C)[C@H]1O[C@@H](n2ccc3c(N)ncnc32)[C@](C)(F)[C@@H]1O	CHEMBL3961780
CC(C)OC(=O)[C@H](C)NP(=O)(Oc1ccccc1)OC(C)[C@H]1O[C@@H](n2ccc3c(N)ncnc32)[C@](C)(F)[C@@H]1O	CHEMBL3916157
CCOC(=O)[C@H](C)NP(=O)(Oc1cccc2ccccc12)OC(C)[C@H]1O[C@@H](n2ccc3c(N)ncnc32)[C@](C)(F)[C@@H]1O	CHEMBL3891663
CC(C)OC(=O)[C@H](C)NP(=O)(Oc1cccc2ccccc12)OC(C)[C@H]1O[C@@H](n2ccc3c(N)ncnc32)[C@](C)(F)[C@@H]1O	CHEMBL3907187
CCOC(=O)[C@H](C)NP(=O)(Oc1ccc(Cl)cc1)OC(C)[C@H]1O[C@@H](n2ccc3c(N)ncnc32)[C@](C)(F)[C@@H]1O	CHEMBL3977780
CC(C)OC(=O)[C@H](C)NP(=O)(Oc1ccc(Cl)cc1)OC(C)[C@H]1O[C@@H](n2ccc3c(N)ncnc32)[C@](C)(F)[C@@H]1O	CHEMBL3909564
CCOC(=O)[C@H](C)NP(=O)(Oc1ccccc1Cl)OC(C)[C@H]1O[C@@H](n2ccc3c(N)ncnc32)[C@](C)(F)[C@@H]1O	CHEMBL3906060
CC(C)OC(=O)[C@H](C)NP(=O)(Oc1ccccc1Cl)OC(C)[C@H]1O[C@@H](n2ccc3c(N)ncnc32)[C@](C)(F)[C@@H]1O	CHEMBL3898834
CC(O)C1O[C@@H](n2cc(F)c3c(N)ncnc32)[C@](C)(F)[C@@H]1O	CHEMBL4112165
C[C@H](O)C1O[C@@H](n2cc(F)c3c(N)ncnc32)[C@](C)(F)[C@@H]1O	CHEMBL3936841
C[C@@H](O)C1O[C@@H](n2cc(F)c3c(N)ncnc32)[C@](C)(F)[C@@H]1O	CHEMBL4108957
C[C@@H](O)C1O[C@@H](n2ccc3c(N)ncnc32)[C@](C)(O)[C@@H]1O	CHEMBL4111623
C[C@H](O)C1O[C@@H](n2ccc3c(N)ncnc32)[C@](C)(O)[C@@H]1O	CHEMBL3946716
CC(C)(O)[C@H]1O[C@@H](n2ccc3c(N)ncnc32)[C@](C)(F)[C@@H]1O	CHEMBL4112860
CC(C)(O)[C@H]1O[C@@H](n2ccc3c(N)ncnc32)[C@](C)(O)[C@@H]1O	CHEMBL4111604
CC(C)OC(=O)[C@H](C)NP(=O)(Oc1cccc2ccccc12)OC(C)(C)[C@H]1O[C@@H](n2ccc3c(N)ncnc32)[C@](C)(F)[C@@H]1O	CHEMBL3923359
CC(O)[C@H]1O[C@@H](n2cc(-c3cc[nH]n3)c3c(N)ncnc32)[C@](C)(F)[C@@H]1O	CHEMBL4107076
COC(=O)[C@H](C)NP(=O)(Oc1ccccc1)O[C@H](C)[C@H]1O[C@@H](n2ccc3c(N)ncnc32)[C@](C)(O)[C@@H]1O	CHEMBL3941379
COC(=O)[C@H](C)NP(=O)(Oc1ccccc1)O[C@@H](C)[C@H]1O[C@@H](n2ccc3c(N)ncnc32)[C@](C)(O)[C@@H]1O	CHEMBL3970960
CCOC(=O)[C@H](C)NP(=O)(Oc1ccccc1)O[C@H](C)[C@H]1O[C@@H](n2ccc3c(N)ncnc32)[C@](C)(O)[C@@H]1O	CHEMBL3932400
CCOC(=O)[C@H](C)NP(=O)(Oc1ccccc1)O[C@@H](C)[C@H]1O[C@@H](n2ccc3c(N)ncnc32)[C@](C)(O)[C@@H]1O	CHEMBL3956429
COC(=O)[C@H](C)NP(=O)(Oc1ccccc1)OC(C)[C@H]1O[C@@H](n2ccc3c(N)ncnc32)[C@](C)(O)[C@@H]1O	CHEMBL3899419
CC(OP(=O)(N[C@@H](C)C(=O)OCC(C)(C)C)Oc1ccccc1)[C@H]1O[C@@H](n2ccc3c(N)ncnc32)[C@](C)(O)[C@@H]1O	CHEMBL3970587
CC(C)OC(=O)[C@H](C)NP(=O)(Oc1ccccc1)OC(C)[C@H]1O[C@@H](n2ccc3c(N)ncnc32)[C@](C)(O)[C@@H]1O	CHEMBL3981944
C[C@@]1(N=[N+]=[N-])[C@H](O)[C@@H](CO)O[C@H]1c1ccc2c(N)ncnn12	CHEMBL4114953
C[C@@]1(N=[N+]=[N-])[C@H](O)[C@@H](CO)O[C@H]1c1cnc2c(N)ncnn12	CHEMBL4115514
C[C@]1(N=[N+]=[N-])[C@H](c2cnn3c(N)ncnc23)O[C@H](CO)[C@H]1O	CHEMBL4107423
C[C@@]1(N)[C@H](O)[C@@H](CO)O[C@H]1c1ccc2c(N)ncnn12	CHEMBL4115582
C[C@@]1(N)[C@H](O)[C@@H](CO)O[C@H]1c1cnc2c(N)ncnn12	CHEMBL4108680
C[C@]1(N)[C@H](c2cnn3c(N)ncnc23)O[C@H](CO)[C@H]1O	CHEMBL4114124
C[C@@]1(N)[C@H](O)[C@@H](CO)O[C@@]1(C#N)c1ccc2c(N)ncnn12	CHEMBL4110207
C[C@@]1(N)[C@H](O)[C@@H](CO)O[C@@]1(C#N)c1cnc2c(N)ncnn12	CHEMBL4114266
CO[C@]1(c2ccc3c(N)ncnn23)O[C@H](CO)[C@@H](O)[C@@]1(C)N	CHEMBL4109465
CO[C@]1(c2cnc3c(N)ncnn23)O[C@H](CO)[C@@H](O)[C@@]1(C)N	CHEMBL4112400
CC(C)OC(=O)[C@H](C)NP(=O)(OC[C@H]1O[C@@H](c2cnc3c(N)ncnn23)[C@](C)(N)[C@@H]1O)Oc1ccccc1	CHEMBL3923491
CC(C)OC(=O)[C@H](C)NP(=O)(OC[C@H]1O[C@@H](c2cnn3c(N)ncnc23)[C@](C)(N)[C@@H]1O)Oc1ccccc1	CHEMBL3920673
CC(C)(C)COP1(=O)OC[C@H]2O[C@@H](c3ccc4c(N)ncnn34)[C@](C)(N)[C@@H]2O1	CHEMBL4107380
CC(C)OP1(=O)OC[C@H]2O[C@@H](c3cnc4c(N)ncnn34)[C@](C)(N)[C@@H]2O1	CHEMBL4109938
CC(C)OP1(=O)OC[C@H]2O[C@@H](c3cnn4c(N)ncnc34)[C@](C)(N)[C@@H]2O1	CHEMBL4106992
CNC(=O)c1c(-c2ccc(F)cc2)oc2cc(N(CCO)S(C)(=O)=O)c(C3CC3)cc12	CHEMBL1092581
CNC(=O)c1c(-c2ccc(F)cc2)oc2cc3c(cc12)C(C)OC(CO)CN3S(C)(=O)=O	CHEMBL4208902
CNC(=O)c1c(-c2ccc(F)cc2)oc2cc3c(cc12)[C@H](C)O[C@H](CO)CN3S(C)(=O)=O	CHEMBL4204025
CNC(=O)c1c(-c2ccc(F)cc2)oc2cc3c(cc12)C(C)OC(CS(C)(=O)=O)CN3S(C)(=O)=O	CHEMBL4211784
CNC(=O)c1c(-c2ccc(F)cc2)oc2cc3c(cc12)[C@H](C)O[C@H](CS(C)(=O)=O)CN3S(C)(=O)=O	CHEMBL4214242
CNC(=O)c1c(-c2ccc(F)cc2)oc2cc3c(cc12)C(C)OCC(CO)N3S(C)(=O)=O	CHEMBL4211447
CNC(=O)c1c(-c2ccc(F)cc2)nn2cc3c(cc12)C(C)CCCN3S(C)(=O)=O	CHEMBL4209493
CNC(=O)c1c(-c2ccc(F)cc2)nc2cc3c(cn12)C(C)CCCN3S(C)(=O)=O	CHEMBL4204634
CNC(=O)c1c(-c2ccc(Oc3ccc(F)cc3)cc2)oc2cc3c(cc12)C(C)CCCN3S(C)(=O)=O	CHEMBL4213893
CNC(=O)c1c(-c2ccc(F)cc2OC)oc2cc3c(cc12)C(C)CCCN3S(C)(=O)=O	CHEMBL4208977
CNC(=O)c1c(-c2ccc(F)cc2F)oc2cc3c(cc12)C(C)CCCN3S(C)(=O)=O	CHEMBL4218295
CNC(=O)c1c(-c2ccccc2F)oc2cc3c(cc12)C(C)CCCN3S(C)(=O)=O	CHEMBL4213364
CNC(=O)c1c(-c2ccc(F)cc2)oc2cc3c(cc12)[C@H](C)O[C@@H](CS(C)(=O)=O)CN3S(C)(=O)=O	CHEMBL4217481
CNC(=O)c1c(-c2ccc(F)cc2)oc2cc3c(cc12)[C@@H](C)O[C@H](CS(C)(=O)=O)CN3S(C)(=O)=O	CHEMBL4205541
CNC(=O)c1c(-c2ccc(F)cc2)oc2cc3c(cc12)[C@H](C)O[C@@H](CO)CN3S(C)(=O)=O	CHEMBL4216751
CNC(=O)c1c(-c2ccc(F)cc2)oc2cc3c(cc12)[C@@H](C)O[C@H](CO)CN3S(C)(=O)=O	CHEMBL4216234
CNC(=O)c1c(-c2ccc(F)cc2)oc2cc3c(cc12)[C@@H](C)OC1(CC1)CN3S(C)(=O)=O	CHEMBL4208367
CNC(=O)c1c(-c2ccc(F)cc2)oc2cc3c(cc12)[C@H](C)OC1(CC1)CN3S(C)(=O)=O	CHEMBL4213298
CNC(=O)c1c(-c2ccc(F)cc2)oc2cc3c(cc12)C(C)OC1(CC1)CN3S(C)(=O)=O	CHEMBL4203973
CNC(=O)c1c(-c2ccc(F)cc2)oc2cc3c(cc12)C(C)OC(C)CN3S(C)(=O)=O	CHEMBL4208088
CNC(=O)c1c(-c2ccc(F)cc2)oc2cc3c(cc12)C(C)n1nnnc1CN3S(C)(=O)=O	CHEMBL4210478
CNC(=O)c1c(-c2ccc(F)cc2)oc2cc3c(cc12)[C@@H](C)n1nncc1CN3S(C)(=O)=O	CHEMBL4205607
CNC(=O)c1c(-c2ccc(F)cc2)oc2cc3c(cc12)[C@H](C)n1nncc1CN3S(C)(=O)=O	CHEMBL4206116
CNC(=O)c1c(-c2ccc(F)cc2)oc2cc3c(cc12)C(C)n1nncc1CN3S(C)(=O)=O	CHEMBL4217837
CNC(=O)c1c(-c2ccc(F)cc2)oc2cc3c(cc12)C(C)n1ccnc1CN3S(C)(=O)=O	CHEMBL4218362
CNC(=O)c1c(-c2ccc(F)cc2)oc2cc3c(cc12)[C@@H](C)N(C)C(=O)CN3S(C)(=O)=O	CHEMBL4213434
CNC(=O)c1c(-c2ccc(F)cc2)oc2cc3c(cc12)[C@H](C)N(C)C(=O)CN3S(C)(=O)=O	CHEMBL4213964
CNC(=O)c1c(-c2ccc(F)cc2)oc2cc3c(cc12)C(C)N(C)C(=O)CN3S(C)(=O)=O	CHEMBL4209040
CNC(=O)c1c(-c2ccc(F)cc2)oc2cc3c(cc12)[C@@H](C)NC(=O)CN3S(C)(=O)=O	CHEMBL4208663
CNC(=O)c1c(-c2ccc(F)cc2)oc2cc3c(cc12)[C@H](C)NC(=O)CN3S(C)(=O)=O	CHEMBL4213601
CNC(=O)c1c(-c2ccc(F)cc2)oc2cc3c(cc12)C(C)NC(=O)CN3S(C)(=O)=O	CHEMBL4204337
CNC(=O)c1c(-c2ccc(F)cc2)oc2cc3c(cc12)C(C)N(C)CCN3S(C)(=O)=O	CHEMBL4209204
CNC(=O)c1c(-c2ccc(F)cc2)oc2cc3c(cc12)C(C)NCCN3S(C)(=O)=O	CHEMBL4216526
CNC(=O)c1c(-c2ccc(F)cc2)oc2cc3c(cc12)[C@@H](C)OCCN3S(C)(=O)=O	CHEMBL4216948
CNC(=O)c1c(-c2ccc(F)cc2)oc2cc3c(cc12)[C@H](C)OCCN3S(C)(=O)=O	CHEMBL4212080
CNC(=O)c1c(-c2ccc(F)cc2)oc2cc3c(cc12)C(C)OCCN3S(C)(=O)=O	CHEMBL4207194
CNC(=O)c1c(-c2ccc(F)cc2)oc2cc3c(cc12)[C@@H]1C[C@@H]1CCN3S(C)(=O)=O	CHEMBL4214099
CNC(=O)c1c(-c2ccc(F)cc2)oc2cc3c(cc12)C1CC1CCN3S(C)(=O)=O	CHEMBL4212138
CNC(=O)c1c(-c2ccc(F)cc2)oc2cc3c(cc12)C1(CCCN3S(C)(=O)=O)CC1	CHEMBL4207254
CNC(=O)c1c(-c2ccc(F)cc2)oc2cc3c(cc12)C(O)CCCN3S(C)(=O)=O	CHEMBL4214423
CNC(=O)c1c(-c2ccc(F)cc2)oc2cc3c(cc12)C(=O)CCCN3S(C)(=O)=O	CHEMBL4210678
CNC(=O)c1c(-c2ccc(F)cc2)oc2cc3c(cc12)[C@@H](C)CCCN3S(C)(=O)=O	CHEMBL4212819
CNC(=O)c1c(-c2ccc(F)cc2)oc2cc3c(cc12)[C@H](C)CCCN3S(C)(=O)=O	CHEMBL4215104
CNC(=O)c1c(-c2ccc(F)cc2)oc2cc3c(cc12)C(C)CCCN3S(C)(=O)=O	CHEMBL4212453
CNC(=O)c1c(-c2ccc(F)cc2)oc2cc3c(cc12)C(C)=CCCN3S(C)(=O)=O	CHEMBL4218571
C=C1CCCN(S(C)(=O)=O)c2cc3oc(-c4ccc(F)cc4)c(C(=O)NC)c3cc21	CHEMBL4211202
CNC(=O)c1c(-c2ccc(F)cc2)oc2cc3c(cc12)CCCCN3C(=O)OC	CHEMBL4206315
CNC(=O)c1c(-c2ccc(F)cc2)oc2cc3c(cc12)CCCCN3S(=O)(=O)C1CC1	CHEMBL4204771
CS(=O)(=O)N1CCCCc2cc3c(-c4ncn[nH]4)c(-c4ccc(F)cc4)oc3cc21	CHEMBL4216847
CS(=O)(=O)N1CCCCc2cc3c(-c4ncc[nH]4)c(-c4ccc(F)cc4)oc3cc21	CHEMBL4209098
CN(O)C(=O)c1c(-c2ccc(F)cc2)oc2cc3c(cc12)CCCCN3S(C)(=O)=O	CHEMBL4213916
CONC(=O)c1c(-c2ccc(F)cc2)oc2cc3c(cc12)CCCCN3S(C)(=O)=O	CHEMBL4208697
CNC(=O)c1c(-c2ccc(F)cc2)oc2cc3c(cc12)CCCCCCN3S(C)(=O)=O	CHEMBL4203126
CNC(=O)c1c(-c2ccc(F)cc2)oc2cc3c(cc12)CCCCCN3S(C)(=O)=O	CHEMBL4208651
CNC(=O)c1c(-c2ccc(F)cc2)oc2cc3c(cc12)CCCCN3S(C)(=O)=O	CHEMBL4218648
CNC(=O)c1c(-c2ccc(F)cc2)oc2cc3c(cc12)CCCN3S(C)(=O)=O	CHEMBL4217642
CNC(=O)c1c(-c2ccc(F)cc2)oc2cc3c(cc12)CCN3S(C)(=O)=O	CHEMBL4211675
Fc1ccccc1-c1nc2ccn(Cc3cn(-c4ccccc4)nn3)cc-2n1	CHEMBL4228677
Cc1cc(C)n2nc(Cn3cc(Cn4ccc5nc(-c6ccccc6F)nc-5c4)nn3)nc2n1	CHEMBL4228547
Cc1cc(C)n2cc(Cn3cc(Cn4ccc5nc(-c6ccccc6F)nc-5c4)nn3)nc2n1	CHEMBL4225040
Fc1ccccc1-c1nc2ccn(Cc3cn(Cc4cn5cccnc5n4)nn3)cc-2n1	CHEMBL4228807
CC(C)OC(=O)[C@H](C)N[P@](=O)(OC[C@H]1O[C@@H](n2ccc(=O)[nH]c2=O)[C@](C)(F)[C@@H]1O)Oc1ccccc1	CHEMBL1259059
Fc1ccccc1-c1nc2ccn(Cc3ccc(-c4ccc(C(F)(F)F)cc4C(F)(F)F)nn3)cc-2n1	CHEMBL1957287
O=c1ccccn1Cc1ccc(-n2cc(Cn3ccc4nc(-c5ccccc5F)nc-4c3)nn2)cc1	CHEMBL4225426
O=c1ncccn1Cc1ccc(-n2cc(Cn3ccc4nc(-c5ccccc5F)nc-4c3)nn2)cc1	CHEMBL4227316
Fc1ccccc1-c1nc2ccn(Cc3cn(-c4ccccc4F)nn3)cc-2n1	CHEMBL4225925
CS(=O)(=O)Nc1ccc(-n2cc(Cn3ccc4nc(-c5ccccc5F)nc-4c3)nn2)cc1	CHEMBL4228898
COc1cccc(-n2cc(Cn3ccc4nc(-c5ccccc5F)nc-4c3)nn2)c1	CHEMBL4225128
COc1ccc(-n2cc(Cn3ccc4nc(-c5ccccc5F)nc-4c3)nn2)cc1	CHEMBL4229151
Fc1ccc(-n2cc(Cn3ccc4nc(-c5ccccc5F)nc-4c3)nn2)cc1	CHEMBL4225406
CNC(=O)c1c(-c2ccc(F)cc2)oc2cc(N(C)S(C)(=O)=O)c(-c3ccc4c(n3)-c3cc5c(F)cccc5n3CO4)cc12	CHEMBL3931672
CNC(=O)c1c(-c2ccc(F)cc2)oc2cc(N(C)S(C)(=O)=O)c(-c3ccc4ncn5c6cccc(F)c6cc5c4n3)cc12	CHEMBL4590062
CNC(=O)c1c(-c2ccc(F)cc2)oc2cc(N(C)S(C)(=O)=O)c(-c3ccc4c(n3)-c3cc5c(F)cccc5n3CN4)cc12	CHEMBL4435877
CNC(=O)c1c(-c2ccc(F)cc2)oc2cc(N(C)S(C)(=O)=O)c(-c3ccc4ccn5c6cccc(F)c6cc5c4n3)cc12	CHEMBL3901713
CNC(=O)c1c(-c2ccc(F)cc2)oc2cc(N(C)S(C)(=O)=O)c(-c3ccc4c(n3)-c3cc5c(F)cccc5n3CC4)cc12	CHEMBL3947779
CNC(=O)c1c(-c2ccc(F)cc2)oc2cc(N(C)S(C)(=O)=O)c(-c3ccc4c(n3)-c3cc5c(F)cccc5n3C4)cc12	CHEMBL3916506
CNC(=O)c1c(-c2ccc(F)cc2)oc2cc(N(C)S(C)(=O)=O)c(-c3ccc4c(n3)-c3cc5c(F)cccc5n3CCC4)cc12	CHEMBL3977462
CNC(=O)c1c(-c2ccc(F)cc2)oc2cc(N(C)S(C)(=O)=O)c(-c3ccc4c(n3)-c3cc5c(F)cccc5n3CCCC4)cc12	CHEMBL3952645
CNC(=O)c1c(-c2ccc(F)cc2)oc2cc(N(C)S(C)(=O)=O)c(-c3cc4n(c(=O)c3)CCn3c-4cc4c(F)cccc43)cc12	CHEMBL4568969
CNC(=O)c1c(-c2ccc(F)cc2)oc2ccc(-c3cccc(C(=O)NC4(c5ccccn5)CC4)c3)cc12	CHEMBL4546784
CNC(=O)c1c(-c2ccc(F)cc2)oc2cc(N(CCO)S(C)(=O)=O)c(-c3cccc(C(=O)NC4(c5ccccn5)CC4)c3)cc12	CHEMBL4451879
CNC(=O)c1c(-c2ccc(F)cc2)oc2cc(N(CCO)S(C)(=O)=O)c(-c3cccc(C(=O)NC4(c5ccccc5)CC4)c3)cc12	CHEMBL4534885
CCN(c1cc2oc(-c3ccc(F)cc3)c(C(=O)NC)c2cc1-c1cccc(C(=O)NC2(c3ncccn3)CC2)c1)S(C)(=O)=O	CHEMBL4549638
CCNc1cc2oc(-c3ccc(F)cc3)c(C(=O)NC)c2cc1-c1ccc(OC)c(C(=O)NC2(c3ncccn3)CC2)c1	CHEMBL4534277
CCN(c1cc2oc(-c3ccc(F)cc3)c(C(=O)NC)c2cc1-c1ccc(OC)c(C(=O)NC2(c3ncccn3)CC2)c1)S(C)(=O)=O	CHEMBL4445911
CCN(C(=O)OC)c1cc2oc(-c3ccc(F)cc3)c(C(=O)NC)c2cc1-c1ccc(OC)c(C(=O)NC2(c3ncccn3)CC2)c1	CHEMBL4439859
CCN(C(=O)N(C)C)c1cc2oc(-c3ccc(F)cc3)c(C(=O)NC)c2cc1-c1ccc(OC)c(C(=O)NC2(c3ncccn3)CC2)c1	CHEMBL4571040
CCN(C(C)=O)c1cc2oc(-c3ccc(F)cc3)c(C(=O)NC)c2cc1-c1ccc(OC)c(C(=O)NC2(c3ncccn3)CC2)c1	CHEMBL4546966
CCN(C(=O)C(F)(F)F)c1cc2oc(-c3ccc(F)cc3)c(C(=O)NC)c2cc1-c1ccc(OC)c(C(=O)NC2(c3ncccn3)CC2)c1	CHEMBL4566001
CCN(c1cc2oc(-c3ccc(F)cc3)c(C(=O)NC)c2cc1-c1cc(F)c(OC)c(C(=O)NC2(c3ncccn3)CC2)c1)S(C)(=O)=O	CHEMBL4583513
CCN(c1cc2oc(-c3ccc(F)cc3)c(C(=O)NC)c2cc1-c1cc(Cl)c(OC)c(C(=O)NC2(c3ncccn3)CC2)c1)S(C)(=O)=O	CHEMBL4547789
CCN(c1cc2oc(-c3ccc(F)cc3)c(C(=O)NC)c2cc1-c1cc(C)c(OC)c(C(=O)NC2(c3ncccn3)CC2)c1)S(C)(=O)=O	CHEMBL4469782
CCN(c1cc2oc(-c3ccc(F)cc3)c(C(=O)NC)c2cc1-c1cc(F)c(F)c(C(=O)NC2(c3ncccn3)CC2)c1)S(C)(=O)=O	CHEMBL4474552
COc1c(-c2ccc3cc(NS(C)(=O)=O)ccc3c2)cc(-n2ccc(=O)[nH]c2=O)cc1C(C)(C)C	CHEMBL3137312
COC[C@H]1C[C@@](CC(C)C)(C(=O)O)N(C(=O)c2ccc(C(C)(C)C)c(OC)c2)[C@H]1c1nccs1	CHEMBL374902
CCOC(=O)c1csc([C@H]2[C@@H](COC)C[C@@](CC(C)C)(C(=O)O)N2C(=O)c2ccc(C(C)(C)C)c(OC)c2)n1	CHEMBL4551328
COC[C@H]1C[C@@](CC(C)C)(C(=O)O)N(C(=O)c2ccc(C(C)(C)C)c(OC)c2)[C@@H]1c1nccs1	CHEMBL4483029
COC[C@H]1C[C@@](CC(C)C)(C(=O)O)N(C(=O)c2ccc(C(C)(C)C)c(OC)c2)[C@H]1[C@H]1COC(C)(C)O1	CHEMBL4452503
COC[C@H]1C[C@@](CC(C)C)(C(=O)O)N(C(=O)c2ccc(C(C)(C)C)c(OC)c2)[C@H]1COC	CHEMBL4443249
CC[C@H]1[C@@H](COC)C[C@@](CC(C)C)(C(=O)O)N1C(=O)c1ccc(C(C)(C)C)c(OC)c1	CHEMBL4476375
COC[C@H]1C[C@@](CC(C)C)(C(=O)O)N(C(=O)c2ccc(C(C)(C)C)c(OC)c2)[C@H]1COC(C)=O	CHEMBL4520744
COC[C@H]1C[C@@](CC(C)C)(C(=O)O)N(C(=O)c2ccc(C(C)(C)C)c(OC)c2)[C@H]1COC(=O)OC	CHEMBL4528923
COC[C@H]1C[C@@](CC(C)C)(C(=O)O)N(C(=O)c2ccc(C(C)(C)C)c(OC)c2)[C@H]1CF	CHEMBL4467711
COC[C@H]1C[C@@](CC(C)C)(C(=O)O)N(C(=O)c2ccc(C(C)(C)C)c(OC)c2)[C@H]1CN=[N+]=[N-]	CHEMBL4586235
COC[C@H]1C[C@@](CC(C)C)(C(=O)O)N(C(=O)c2ccc(C(C)(C)C)c(OC)c2)[C@H]1CNC(C)=O	CHEMBL4435563
CNC(=O)c1c(-c2ccc(F)cc2)oc2cc(N(C3CCc4c(B(O)O)cccc43)S(C)(=O)=O)c(C3CC3)cc12	CHEMBL4544827
CNC(=O)c1c(-c2ccc(F)cc2)oc2cc(N(C3CCc4cc(B(O)O)ccc43)S(C)(=O)=O)c(C3CC3)cc12	CHEMBL4460481
CNC(=O)c1c(-c2ccc(F)cc2)oc2cc(N(C3CCCc4cc(B(O)O)ccc43)S(C)(=O)=O)c(C3CC3)cc12	CHEMBL4451958
CNC(=O)c1c(-c2ccc(F)cc2)oc2cc(N3C(=O)OCC3c3ccc(B(O)O)cc3)c(C3CC3)cc12	CHEMBL4474237
CNC(=O)c1c(-c2ccc(F)cc2)oc2cc(N3C(=O)OCCC3c3ccc(B(O)O)cc3)c(C3CC3)cc12	CHEMBL4543460
CNC(=O)c1c(-c2ccc(F)cc2)oc2cc(N3C(=O)OC[C@H]3c3ccc(B(O)O)c(F)c3)c(C3CC3)cc12	CHEMBL4471066
CNC(=O)c1c(-c2ccc(F)cc2)oc2cc(N3C(=O)OC[C@@H]3c3ccc(B(O)O)c(F)c3)c(C3CC3)cc12	CHEMBL4543936
CNC(=O)c1c(-c2ccc(F)cc2)oc2cc(N3C(=O)OC[C@@H]3c3cccc(F)c3)c(C3CC3)cc12	CHEMBL4467419
CNC(=O)c1c(-c2ccc(F)cc2)oc2cc(-n3ncnc3-c3ccc(B(O)O)c(F)c3)c(C3CC3)cc12	CHEMBL4451904
CNC(=O)c1c(-c2ccc(F)cc2)oc2cc(-n3ccnc3-c3ccc(B(O)O)c(F)c3)c(C3CC3)cc12	CHEMBL4587907
CNC(=O)c1c(-c2ccc(F)cc2)oc2cc(-n3nccc3-c3ccc(B(O)O)c(F)c3)c(C3CC3)cc12	CHEMBL4439082
CNC(=O)c1c(-c2ccc(F)cc2)oc2cc(-c3ncnn3-c3ccc(B(O)O)c(F)c3)c(C3CC3)cc12	CHEMBL4449238
CNC(=O)c1c(-c2ccc(F)cc2)oc2cc(-c3ncoc3-c3ccc(B(O)O)c(F)c3)c(C3CC3)cc12	CHEMBL4469275
CNC(=O)c1c(-c2ccc(F)cc2)oc2cc(-n3nnnc3-c3ccc(B(O)O)c(Cl)c3)c(C3CC3)cc12	CHEMBL4460355
CNC(=O)c1c(-c2ccc(F)cc2)oc2cc(-n3nc(C)nc3-c3ccc(B(O)O)c(F)c3)c(C3CC3)cc12	CHEMBL4474609
CNC(=O)c1c(-c2ccc(F)cc2)oc2cc(N(c3cccc(B(O)O)c3)S(C)(=O)=O)c(C3CC3)cc12	CHEMBL4576861
CNC(=O)c1c(-c2ccc(F)cc2)oc2cc(N(c3ccc(B(O)O)cc3)S(C)(=O)=O)c(C3CC3)cc12	CHEMBL4592781
CNC(=O)c1c(-c2ccc(F)cc2)oc2cc(N(c3ccc(B(O)O)c(F)c3)S(C)(=O)=O)c(C3CC3)cc12	CHEMBL4548919
CNC(=O)c1c(-c2ccc(F)cc2)oc2cc(N(c3ccc(B(O)O)c(Cl)c3)S(C)(=O)=O)c(C3CC3)cc12	CHEMBL4528447
CNC(=O)c1c(-c2ccc(F)cc2)oc2cc(N(c3ccc(B(O)O)c(C(F)(F)F)c3)S(C)(=O)=O)c(C3CC3)cc12	CHEMBL4537114
CNC(=O)c1c(-c2ccc(F)cc2)oc2cc(N(c3cc(Cl)c4c(c3)COB4O)S(C)(=O)=O)c(C3CC3)cc12	CHEMBL4467259
CC(C)OC(=O)[C@H](C)NP(=O)(OC[C@H]1O[C@@H](n2ccc(=O)[nH]c2=O)[C@](F)(Br)[C@H]1O)Oc1ccccc1	CHEMBL4462484
CC(C)OC(=O)[C@H](C)NP(=O)(OC[C@H]1O[C@@H](n2ccc(N)nc2=O)[C@](F)(Br)[C@H]1O)Oc1ccccc1	CHEMBL4532929
Nc1ncnc2c1ncn2[C@@H]1O[C@H](CO)[C@H](O)[C@@]1(F)Br	CHEMBL4545962
Nc1nc2c(ncn2[C@@H]2O[C@H](CO)[C@@H](O)[C@]2(F)Br)c(=O)[nH]1	CHEMBL4454584
CC(C)OC(=O)[C@H](C)NP(=O)(OC[C@H]1O[C@@H](n2cnc3c(=O)[nH]c(N)nc32)[C@](F)(Br)[C@H]1O)Oc1ccccc1	CHEMBL4540766
CC(C)OC(=O)[C@H](C)N[P@@](=O)(OC[C@H]1O[C@@H](n2ccc(=O)[nH]c2=O)[C@](F)(Br)[C@H]1O)Oc1ccccc1	CHEMBL4469773
CC(C)OC(=O)[C@H](C)N[P@](=O)(OC[C@H]1O[C@@H](n2ccc(=O)[nH]c2=O)[C@](F)(Br)[C@H]1O)Oc1ccccc1	CHEMBL4455349
O=C(O)c1ccc2c(c1)nc(-c1ccc(-c3ccc(Cl)cc3)o1)n2C1CCCCC1	CHEMBL355577
O=C(O)c1ccc2c(c1)nc(-c1ccncc1)n2C1CCCCC1	CHEMBL174836
CCC(CC)n1c(-c2ccccn2)nc2cc(C(=O)O)ccc21	CHEMBL175762
CC1CCCCC1n1c(-c2ccccn2)nc2cc(C(=O)O)ccc21	CHEMBL174542
CC(C)=Cc1nc2cc(C(=O)O)ccc2n1C1CCCCC1	CHEMBL173718
COc1ccc(CCNC(=O)c2ccc3c(c2)nc(-c2ccccn2)n3C2CCCCC2)cc1OC	CHEMBL178076
O=C(O)c1ccc2c(c1)nc(-c1ncc[nH]1)n2C1CCCCC1	CHEMBL426227
O=C(O)c1ccc2c(c1)nc(-c1ccc(CO)o1)n2C1CCCCC1	CHEMBL178045
Cc1cc(C)c(-c2nc3cc(C(=O)O)ccc3n2C2CCCCC2)c(C)c1	CHEMBL178067
O=C(O)c1ccc2c(c1)nc(-c1ccc(Br)o1)n2C1CCCCC1	CHEMBL176034
O=C(O)c1ccc2c(c1)nc(-c1ccc(C(=O)O)o1)n2C1CCCCC1	CHEMBL177456
O=C(O)c1ccc2c(c1)nc(-c1c[nH]nc1-c1ccccc1)n2C1CCCCC1	CHEMBL177345
O=C(O)c1ccc2c(c1)nc(-c1ccccn1)n2C1CCCCCC1	CHEMBL177588
O=C(O)c1ccc2c(c1)nc(-c1cc3ccccc3o1)n2C1CCCCC1	CHEMBL176038
CN(C)CCCNC(=O)COc1ccc(-c2nc3cc(C(=O)O)ccc3n2C2CCCCC2)cc1	CHEMBL177302
CCc1ccc(-c2nc3cc(C(=O)O)ccc3n2C2CCCCC2)o1	CHEMBL177566
O=C(O)c1ccc2c(c1)nc(-c1ccc3ccccc3n1)n2C1CCCCC1	CHEMBL177932
O=C(O)c1ccc2c(c1)nc(C(=O)c1ccccc1)n2C1CCCCC1	CHEMBL174053
Cc1cccc(-c2nc3cc(C(=O)O)ccc3n2C2CCCCC2)n1	CHEMBL367758
O=C(O)c1ccc2c(c1)nc(-c1ccc(C(=O)O)s1)n2C1CCCCC1	CHEMBL174392
Cc1c(-c2nc3cc(C(=O)O)ccc3n2C2CCCCC2)[nH]c2ccccc12	CHEMBL368583
O=C(O)c1ccc2c(c1)nc(C1CCCCC1)n2C1CCCCC1	CHEMBL353546
CCc1ccc(-c2nc3cc(C(=O)O)ccc3n2C2CCCCC2)s1	CHEMBL174955
Cc1cc(-c2nc3cc(C(=O)O)ccc3n2C2CCCCC2)oc1C	CHEMBL177810
Cc1ccc(-c2nc3cc(C(=O)O)ccc3n2C2CCCCC2)s1	CHEMBL176593
NC(=O)c1ccc2c(c1)nc(-c1ccccn1)n2C1CCCCC1	CHEMBL175174
CNC(=O)c1ccc2c(c1)nc(-c1ccccn1)n2C1CCCCC1	CHEMBL175173
O=C(O)c1ccc2c(c1)ncn2C1CCCCC1	CHEMBL177122
Cc1[nH]cnc1-c1nc2cc(C(=O)O)ccc2n1C1CCCCC1	CHEMBL177851
CC(C)n1c(-c2ccccn2)nc2cc(C(=O)O)ccc21	CHEMBL369640
CC1CCC(n2c(-c3ccccn3)nc3cc(C(=O)O)ccc32)CC1	CHEMBL177835
O=C(O)c1ccc2[nH]c(-c3ccccn3)nc2c1	CHEMBL174331
O=C(O)c1ccc2c(c1)nc(-c1ccccn1)n2C1CCCC1	CHEMBL368626
O=C(O)c1ccc2c(c1)nc(-c1ccccn1)n2C1CCC1	CHEMBL175685
O=C(O)c1ccc2c(c1)nc(-c1ccccn1)n2-c1ccccc1	CHEMBL175454
CCOC(=O)c1nc2cc(C(=O)O)ccc2n1C1CCCCC1	CHEMBL177701
O=C(O)c1ccc2c(c1)nc(-c1cccnc1)n2C1CCCCC1	CHEMBL174838
CC(C)(C)C(=O)CC(=O)C(=O)O	CHEMBL178016
CCc1ccc(C(=O)CC(=O)C(=O)O)cc1	CHEMBL174646
O=C(O)C(=O)CC(=O)C(c1ccccc1)c1ccccc1	CHEMBL177767
O=C(CC(O)C(=O)O)c1ccccc1	CHEMBL177826
O=C(O)C(=O)CC(=O)c1cccc(NC(=O)c2ccccc2)c1	CHEMBL366966
O=C(O)C(=O)CC(=O)c1ccco1	CHEMBL177529
O=C(O)C(=O)CCc1ccccc1	CHEMBL16281
CCCCCOc1ccccc1C(=O)CC(=O)C(=O)O	CHEMBL426948
O=C(O)C(=O)CC(=O)c1ccncc1	CHEMBL177297
COC(=O)C(=O)CC(=O)c1ccccc1	CHEMBL177429
CC(C)(C)c1ccc(C(=O)CC(=O)C(=O)O)cc1	CHEMBL177776
CC(=O)CC(=O)C(=O)O	CHEMBL46789
N#Cc1c(Cl)cccc1COc1cccc(/C(O)=C/C(=O)C(=O)O)c1	CHEMBL366823
N#Cc1ccc(Br)cc1COc1cccc(/C(O)=C/C(=O)C(=O)O)c1	CHEMBL362185
N#CCCCOc1ccc(OCc2ccccc2C#N)cc1/C(O)=C/C(=O)C(=O)O	CHEMBL175364
CCCCOc1ccccc1C(=O)CC(=O)C(=O)O	CHEMBL177410
N#CCCCOc1ccccc1C(=O)CC(=O)C(=O)O	CHEMBL175171
O=C(O)C(=O)CC(=O)c1cccc(NS(=O)(=O)c2ccccc2)c1	CHEMBL175533
N#Cc1ccccc1COc1cccc(/C(O)=C/C(=O)C(=O)O)c1	CHEMBL177929
O=C(O)C(=O)CC(=O)c1cccnc1	CHEMBL177968
O=C(O)C(=O)CC(=O)c1ccccc1OCc1ccccc1	CHEMBL368481
O=C(O)C(=O)CC(=O)c1cccc(NCc2ccccc2)c1	CHEMBL367740
O=C(O)C(=O)CC(=O)c1cccc(COc2ccccc2)c1	CHEMBL175095
N#Cc1c(Cl)cc(Cl)cc1COc1cccc(/C(O)=C/C(=O)C(=O)O)c1	CHEMBL174719
O=C(O)C(=O)Nc1ccc2[nH]cc(C[C@H](NC(=O)c3ccc4c(c3)nc(-c3ccoc3)n4C3CCCCC3)C(=O)O)c2c1	CHEMBL173466
COc1ccc([C@H](NC(=O)c2ccc3c(c2)nc(-c2ccoc2)n3C2CCCCC2)C(=O)O)cc1OC	CHEMBL177283
O=C(N[C@H](Cc1c[nH]c2ccc(O)cc12)C(=O)O)c1ccc2c(c1)nc(-c1ccoc1)n2C1CCCCC1	CHEMBL367243
O=C(N[C@@H](Cc1ccc(O)cc1)C(=O)O)c1ccc2c(c1)nc(-c1ccoc1)n2C1CCCCC1	CHEMBL174225
O=C(N[C@@H](Cc1c[nH]c2ccc(NS(=O)(=O)C(F)(F)F)cc12)C(=O)O)c1ccc2c(c1)nc(-c1ccoc1)n2C1CCCCC1	CHEMBL368852
CC(C)(Oc1ccc2[nH]cc(C[C@H](NC(=O)c3ccc4c(c3)nc(-c3ccoc3)n4C3CCCCC3)C(=O)O)c2c1)C(=O)O	CHEMBL369000
O=C(N[C@@H](Cc1c[nH]c2ccc(O)cc12)C(=O)O)c1ccc2c(c1)nc(-c1ccccn1)n2C1CCCCC1	CHEMBL367430
O=C(O)COc1ccc2[nH]cc(C[C@H](NC(=O)c3ccc4c(c3)nc(-c3ccoc3)n4C3CCCCC3)C(=O)O)c2c1	CHEMBL366574
Nc1ccc2[nH]cc(C[C@H](NC(=O)c3ccc4c(c3)nc(-c3ccoc3)n4C3CCCCC3)C(=O)O)c2c1	CHEMBL175002
CC(=O)Nc1ccc2[nH]cc(C[C@H](NC(=O)c3ccc4c(c3)nc(-c3ccoc3)n4C3CCCCC3)C(=O)O)c2c1	CHEMBL174670
COc1ccc2[nH]cc(C[C@H](NC(=O)c3ccc4c(c3)nc(-c3ccoc3)n4C3CCCCC3)C(=O)O)c2c1	CHEMBL369397
Cc1[nH]c2ccc(O)cc2c1C[C@H](NC(=O)c1ccc2c(c1)nc(-c1ccoc1)n2C1CCCCC1)C(=O)O	CHEMBL368163
COc1ccc([C@H](C)NC(=O)c2ccc3c(c2)nc(-c2ccccn2)n3C2CCCCC2)cc1OC	CHEMBL173638
Cn1cc(C[C@@H](NC(=O)c2ccc3c(c2)nc(-c2ccoc2)n3C2CCCCC2)C(=O)O)c2cc(O)ccc21	CHEMBL176924
O=C(N[C@@H](Cc1c[nH]c2ccccc12)C(=O)O)c1ccc2c(c1)nc(-c1ccoc1)n2C1CCCCC1	CHEMBL353549
O=C(N[C@@H](Cc1c[nH]c2ccc(C3N=NN=N3)cc12)C(=O)O)c1ccc2c(c1)nc(-c1ccoc1)n2C1CCCCC1	CHEMBL366575
O=C(N[C@@H](Cc1c[nH]c2ccc(O)cc12)C(=O)O)c1ccc2c(c1)nc(-c1ccoc1)n2C1CCCCC1	CHEMBL367225
O=C(O)c1ccc2[nH]cc(C[C@H](NC(=O)c3ccc4c(c3)nc(-c3ccoc3)n4C3CCCCC3)C(=O)O)c2c1	CHEMBL176905
CS(=O)(=O)Nc1ccc2[nH]cc(C[C@H](NC(=O)c3ccc4c(c3)nc(-c3ccoc3)n4C3CCCCC3)C(=O)O)c2c1	CHEMBL177073
NC(=O)c1ccc2[nH]cc(C[C@H](NC(=O)c3ccc4c(c3)nc(-c3ccoc3)n4C3CCCCC3)C(=O)O)c2c1	CHEMBL424769
CC[C@@]1(O)[C@H](O)[C@@H](CO)O[C@H]1n1cnc2c(N)ncnc21	CHEMBL311635
Nc1ncnc2c1ncn2[C@@H]1O[C@H](CO)[C@@H](O)[C@@H]1O	CHEMBL1090
Nc1ncnc2c1ncn2[C@@H]1O[C@H](CO)C[C@H]1O	CHEMBL305686
CO[C@@H]1[C@H](O)[C@@H](CO)O[C@H]1n1cnc2c(N)ncnc21	CHEMBL73237
C[C@@]1(O)[C@H](O)[C@@H](CO)O[C@H]1n1cnc2c(=O)[nH]c(N)nc21	CHEMBL418899
Nc1ncnc2c1ncn2[C@@H]1O[C@H](CO)[C@@H](O)[C@H]1F	CHEMBL309579
C[C@@]1(O)[C@@H](CO)O[C@@H](n2cnc3c(N)ncnc32)[C@@H]1O	CHEMBL480143
CO[C@]1(C)[C@H](O)[C@@H](CO)O[C@H]1n1cnc2c(N)ncnc21	CHEMBL307872
Nc1nc2c(ncn2[C@@H]2O[C@H](CO)C[C@H]2O)c(=O)[nH]1	CHEMBL73502
Nc1nc(O)c2ncn([C@@H]3O[C@H](CO)[C@H](O)[C@H]3O)c2n1	CHEMBL2021379
C[C@]1(O)[C@H](O)[C@@H](CO)O[C@H]1n1cnc2c(N)ncnc21	CHEMBL75667
Nc1ncnc2c1ncn2[C@@H]1O[C@H](CO)[C@@H](F)[C@H]1O	CHEMBL72928
C[C@]1(O)[C@@H](CO)O[C@@H](n2cnc3c(N)ncnc32)[C@@H]1O	CHEMBL2311161
C[C@@]1(O)[C@H](O)[C@@H](CO)O[C@H]1n1cnc2cnc(N)nc21	CHEMBL306299
COc1ccc(CCNC(=O)c2ccc3c(c2)nc(-c2ccc(OCC(=O)NCCCN(C)C)cc2)n3C2CCCCC2)cc1OC	CHEMBL264034
COC(=O)c1oc(C(=O)O)cc(=O)c1O	CHEMBL109823
CCOC(=O)c1cc(=O)c(O)co1	CHEMBL262711
O=C(O)c1oc(COCc2ccccc2)cc(=O)c1O	CHEMBL109969
CCOCc1cc(=O)c(O)c(C(=O)O)o1	CHEMBL323046
CCNC(=O)c1cc(=O)c(O)c(C(=O)O)o1	CHEMBL321642
CCOC(=O)c1cc(=O)c(O)c(C(=O)OCC)o1	CHEMBL110021
O=C(O)c1occc(=O)c1O	CHEMBL109448
CC(C)(C)OC(=O)c1cc(=O)c(O)c(C(=O)O)o1	CHEMBL324883
O=C(O)c1cc(=O)c(O)c(C(=O)O)o1	CHEMBL109516
CCN(CC)C(=O)c1cc(=O)c(O)c(C(=O)O)o1	CHEMBL109258
O=C(O)c1oc2ccccc2c(=O)c1O	CHEMBL326470
O=C(O)CN(Cc1cccc(Br)c1)C(=O)c1ccc(Cl)cc1Cl	CHEMBL276969
O=C(O)[C@H](Cc1ccccc1)N(Cc1cccc(Br)c1)C(=O)c1ccc(Cl)cc1	CHEMBL26052
N#Cc1cccc(CN(C(=O)c2ccc(Cl)cc2Cl)[C@@H](Cc2ccccc2)C(=O)O)c1	CHEMBL25773
COc1ccc(-c2ccc(Cl)cc2)c(COc2ccc(-c3nc4cc(C(=O)O)ccc4n3C3CCCCC3)cc2)c1	CHEMBL24396
O=C(O)[C@H](Cc1ccccc1)N(Cc1cccnc1)C(=O)c1ccc(Cl)cc1Cl	CHEMBL283833
O=C(O)[C@H](Cc1ccccc1)N(Cc1cccc(Br)c1)C(=O)c1ccccc1Cl	CHEMBL280721
O=C(O)[C@H](Cc1ccccc1)N(Cc1cccc([N+](=O)[O-])c1)C(=O)c1ccc(Cl)cc1Cl	CHEMBL23458
O=C(O)c1ccc2c(c1)nc(-c1ccc(OCc3cc(C(=O)N4CCC(O)CC4)ccc3-c3ccc(Cl)cc3)cc1F)n2C1CCCCC1	CHEMBL368589
O=C(O)c1ccc2c(c1)nc(-c1ccc(O)cc1F)n2C1CCCCC1	CHEMBL179256
O=C(O)c1ccc2c(c1)nc(-c1ccc(O)cc1)n2C1CCCCC1	CHEMBL179257
O=C(O)c1ccc2c(c1)cc(-c1ccc(O)cc1)n2C1CCCCC1	CHEMBL178087
O=C(O)c1ccc2c(C3CCCCC3)c(-c3ccc(O)cc3)[nH]c2c1	CHEMBL178784
O=C(O)c1ccc2c(C3CCCCC3)c(-c3ccccc3)[nH]c2c1	CHEMBL368884
Cn1c(-c2ccccc2)c(C2CCCCC2)c2ccc(C(=O)O)cc21	CHEMBL425693
O=C(O)c1ccc2c(C3CCCCC3)c(-c3ccccc3)n(Cc3ccccc3)c2c1	CHEMBL369320
O=C(O)c1ccc2c(C3CCCCC3)c(-c3ccccc3)n(S(=O)(=O)c3ccccc3)c2c1	CHEMBL179318
CS(=O)(=O)NC(=O)Cn1c(-c2ccccc2)c(C2CCCCC2)c2ccc(C(=O)O)cc21	CHEMBL361202
O=C(O)c1ccc2c(C3CCCCC3)c(-c3ccccc3)n(CCN3CCOCC3)c2c1	CHEMBL368647
CN(C)C(=O)Cn1c(-c2ccccc2)c(C2CCCCC2)c2ccc(C(=O)O)cc21	CHEMBL178126
O=C(O)c1ccc2c(C3CCCCC3)c(-c3ccccc3)n(CC(=O)N3CCOCC3)c2c1	CHEMBL179532
CN(C)C(=O)Cn1c(-c2ccccc2Cl)c(C2CCCCC2)c2ccc(C(=O)O)cc21	CHEMBL369552
CN(C)C(=O)Cn1c(-c2cccc(Cl)c2)c(C2CCCCC2)c2ccc(C(=O)O)cc21	CHEMBL362834
CN(C)C(=O)Cn1c(-c2ccc(Cl)cc2)c(C2CCCCC2)c2ccc(C(=O)O)cc21	CHEMBL361232
CN(C)C(=O)Cn1c(-c2cccc(F)c2)c(C2CCCCC2)c2ccc(C(=O)O)cc21	CHEMBL361156
Cc1ccc(-c2c(C3CCCCC3)c3ccc(C(=O)O)cc3n2CC(=O)N(C)C)cc1	CHEMBL179673
COc1ccc(-c2c(C3CCCCC3)c3ccc(C(=O)O)cc3n2CC(=O)N(C)C)cc1	CHEMBL179970
CN(C)C(=O)Cn1c(-c2ccc(OCc3ccccc3)cc2)c(C2CCCCC2)c2ccc(C(=O)O)cc21	CHEMBL369319
Cc1ccc(-c2c(C3CCCCC3)c3ccc(C(=O)O)cc3n2CC(=O)N2CCOCC2)cc1	CHEMBL179228
C[N+]1(C)C[C@@]23C4=C5C6=C7[C@@H]8C9=c%10c%11c%12c%13c%14c%15c%16c%17c%18c%19c%20c%21c%22c%23c(c4c4c2c2c%24c%25c(c%10c(c%11%15)c%10c%16c%19c(c%25%10)c%10c%20c%23c4c%24%10)[C@@H]2[C@H]9[C@]73C1)[C@H]1C%22=C2c3c(c6c(c-%13c3[C@H]([C@H]%14%17)[C@@]23C[N+](C)(C)C[C@]%21%183)[C@@H]%128)[C@@H]51.[I-].[I-]	CHEMBL414976
C[N+]1(C)C[C@]23c4c5c6c7c8c9c%10c%11c%12c%13c%14c%15c%16c%17c%18c%19c%20c(c2c2c4c4c6c6c8c%10c8c%12c%10c%14c(c%15%19)c%12c%20c2c2c4c6c8c%10c%122)[C@@H]%18[C@H]2c4c6c8c%10c(c4-%17)[C@@H]%16[C@H]%13[C@@]%114C[N+](C)(C)C[C@]%104C=9[C@H]8[C@@H]7C5=C6[C@]23C1.[I-].[I-]	CHEMBL2373427
C[N+]1(C)C[C@@]23c4c5c6c7c8c9c%10c%11c%12c%13c%14c%15c%16c%17c%18c%19c%20c%21c(c2c2c4c4c6c9c6c4c4c2c%21c2c%19c(c%18%14)c9c%13c%10c6c9c24)C2=C4c6c(c-%16c9c%10c6[C@H]([C@@H]5C7=C%10[C@]5(C[N+](C)(C)C[C@]8%115)[C@H]9[C@H]%15%12)[C@@]43C1)[C@@H]%17[C@H]2%20.[I-].[I-]	CHEMBL384970
O=C(O)CN1C[C@@]23C4=C5c6c7c8c9c(c%10c%11c%12c%13c%14c%15c%16c%17c%18c%19c%20c%21c%22c%23c(c6c6c8c8c%24c9c%11c9c(c%16%12)c%17c%11c%19c%12c%21c%23c6c8c%12c%11c9%24)[C@@H]5[C@@H]5C=%22[C@H]6c8c5c4c(c-%14c8[C@H]%15[C@@H]%18[C@@H]%206)[C@@H]2[C@H]%13%10)[C@]73[C@@H]1C(=O)O	CHEMBL2373970
CCCCn1c(=O)c(C2=NS(=O)(=O)c3ccccc3N2)c(O)c2ccccc21	CHEMBL180974
CC(C)C[C@@]1(C(=O)O)C[C@H](C(=O)O)[C@H](c2ccccc2)N1C(=O)c1ccc(C(F)(F)F)cc1	CHEMBL180188
C[C@@]1(C(=O)O)C[C@H](C(=O)O)[C@H](c2ccccc2)N1C(=O)c1ccc(C(F)(F)F)cc1	CHEMBL361981
NCCC[C@@]1(C(=O)O)C[C@H](C(=O)O)[C@H](c2ccccc2)N1C(=O)c1ccc(C(F)(F)F)cc1	CHEMBL362796
O=C(O)CC[C@@]1(C(=O)O)C[C@H](C(=O)O)[C@H](c2ccccc2)N1C(=O)c1ccc(C(F)(F)F)cc1	CHEMBL180619
O=C(O)[C@H]1C[C@@](Cc2ccc(O)cc2)(C(=O)O)N(C(=O)c2ccc(C(F)(F)F)cc2)[C@H]1c1ccccc1	CHEMBL369789
CC(C)C[C@@]1(C(=O)O)C[C@H](C(=O)O)[C@H](c2cccs2)N1C(=O)c1ccc(C(F)(F)F)cc1	CHEMBL180948
CC(C)C[C@@]1(C(=O)O)C[C@H](C(=O)O)[C@H](c2ccc(Cl)cc2)N1C(=O)c1ccc(C(F)(F)F)cc1	CHEMBL413358
Cc1ccc([C@H]2[C@@H](C(=O)O)C[C@@](CC(C)C)(C(=O)O)N2C(=O)c2ccc(C(F)(F)F)cc2)cc1	CHEMBL181308
CC(C)C[C@@]1(C(=O)O)C[C@H](C(=O)O)[C@H](c2nccs2)N1C(=O)c1ccc(C(F)(F)F)cc1	CHEMBL181634
CC(C)C[C@@]1(C(=O)O)C[C@H](C(=O)O)[C@H](c2ccco2)N1C(=O)c1ccc(C(F)(F)F)cc1	CHEMBL179508
CC(C)C[C@@]1(C(=O)O)C[C@H](C(=O)O)[C@H](c2ccccn2)N1C(=O)c1ccc(C(F)(F)F)cc1	CHEMBL360543
CC(C)C[C@@]1(C(=O)O)C[C@H](C(=O)O)[C@H](C(C)C)N1C(=O)c1ccc(C(F)(F)F)cc1	CHEMBL360456
CC(C)C[C@@]1(C(=O)O)C[C@H](C(=O)O)[C@H](c2cccs2)N1C(=O)c1ccccc1	CHEMBL361428
CC(C)C[C@@]1(C(=O)O)C[C@H](C(=O)O)[C@H](c2cccs2)N1C(=O)c1cccc(C(F)(F)F)c1	CHEMBL180099
CC(C)C[C@@]1(C(=O)O)C[C@H](C(=O)O)[C@H](c2cccs2)N1C(=O)c1ccccc1C(F)(F)F	CHEMBL178443
CC(C)C[C@@]1(C(=O)O)C[C@H](C(=O)O)[C@H](c2cccs2)N1C(=O)c1ccc(Cl)c(Cl)c1	CHEMBL179389
CC(C)C[C@@]1(C(=O)O)C[C@H](C(=O)O)[C@H](c2cccs2)N1C(=O)c1ccncc1	CHEMBL181158
CC(C)C[C@@]1(C(=O)O)C[C@H](C(=O)O)[C@H](c2cccs2)N1C(=O)c1cccc2ccccc12	CHEMBL180771
CCCCCCC(=O)N1[C@@H](c2cccs2)[C@@H](C(=O)O)C[C@@]1(CC(C)C)C(=O)O	CHEMBL181570
O=C(O)[C@H]1C[C@@H](C(=O)O)N(C(=O)c2ccc(Cl)c(Cl)c2)C1	CHEMBL180457
CC(C)C[C@@]1(C(=O)O)C[C@H](C(=O)O)[C@@H](c2cccs2)N1C(=O)c1ccc(C(F)(F)F)cc1	CHEMBL360224
O=c1c(C2=NS(=O)(=O)c3ccccc3N2)c(O)c2ccccc2n1NCc1cccc(Br)c1	CHEMBL367825
Cc1ccccc1CNn1c(=O)c(C2=NS(=O)(=O)c3ccccc3N2)c(O)c2ccccc21	CHEMBL183587
Cc1cccc(CNn2c(=O)c(C3=NS(=O)(=O)c4ccccc4N3)c(O)c3ccccc32)c1	CHEMBL180346
O=c1c(C2=NS(=O)(=O)c3ccccc3N2)c(O)c2ccccc2n1NCc1cccnc1	CHEMBL360266
O=c1c(C2=NS(=O)(=O)c3ccccc3N2)c(O)c2ccccc2n1NCc1cccs1	CHEMBL179668
O=c1c(C2=NS(=O)(=O)c3ccccc3N2)c(O)c2ccccc2n1NCc1nccs1	CHEMBL180706
O=c1c(C2=NS(=O)(=O)c3ccccc3N2)c(O)c2ccccc2n1NCc1ccco1	CHEMBL360365
O=c1c(C2=NS(=O)(=O)c3ccccc3N2)c(O)c2ccccc2n1NCc1ccoc1	CHEMBL179279
CCCCNn1c(=O)c(C2=NS(=O)(=O)c3ccccc3N2)c(O)c2ccccc21	CHEMBL178881
CCCCCNn1c(=O)c(C2=NS(=O)(=O)c3ccccc3N2)c(O)c2ccccc21	CHEMBL361221
CC(C)CCNn1c(=O)c(C2=NS(=O)(=O)c3ccccc3N2)c(O)c2ccccc21	CHEMBL362701
CC(C)(C)CCNn1c(=O)c(C2=NS(=O)(=O)c3ccccc3N2)c(O)c2ccccc21	CHEMBL181109
O=c1c(C2=NS(=O)(=O)c3ccccc3N2)c(O)c2ccccc2n1NCC1CC1	CHEMBL183588
O=c1c(C2=NS(=O)(=O)c3ccccc3N2)c(O)c2ccccc2n1NCC1CCCCC1	CHEMBL181068
CC(C)Nn1c(=O)c(C2=NS(=O)(=O)c3ccccc3N2)c(O)c2ccccc21	CHEMBL182203
CCC(CC)Nn1c(=O)c(C2=NS(=O)(=O)c3ccccc3N2)c(O)c2ccccc21	CHEMBL179884
CCCC(CC)Nn1c(=O)c(C2=NS(=O)(=O)c3ccccc3N2)c(O)c2ccccc21	CHEMBL181556
O=c1c(C2=NS(=O)(=O)c3ccccc3N2)c(O)c2ccccc2n1NCC1CCC1	CHEMBL360438
O=c1c(C2=NS(=O)(=O)c3ccccc3N2)c(O)c2ccccc2n1NCC1CCCC1	CHEMBL178558
O=c1c(C2=NS(=O)(=O)c3ccccc3N2)c(O)c2ccccc2n1NC1CCCCC1	CHEMBL1957270
O=c1c(C2=NS(=O)(=O)c3ccccc3N2)c(O)c2ccccc2n1NCC1CCCCCC1	CHEMBL179934
O=c1c(C2=NS(=O)(=O)c3ccccc3N2)c(O)c2ccccc2n1NCC1=CCOC=C1	CHEMBL362243
O=c1c(C2=NS(=O)(=O)c3ccccc3N2)c(O)c2cccnc2n1Cc1ccccc1	CHEMBL179943
CCC(CC)Cn1c(=O)c(C2=NS(=O)(=O)c3ccccc3N2)c(O)c2cccnc21	CHEMBL180772
CCC(CC)n1c(=O)c(C2=NS(=O)(=O)c3ccccc3N2)c(O)c2cccnc21	CHEMBL180404
O=c1c(C2=NS(=O)(=O)c3ccccc3N2)c(O)c2cccnc2n1CC1CCCCC1	CHEMBL369555
O=c1c(C2=NS(=O)(=O)c3ccccc3N2)c(O)c2cccnc2n1C1CCCCC1	CHEMBL359910
CC(C)CCn1c(=O)c(C2=NS(=O)(=O)c3ccccc3N2)c(O)c2cccnc21	CHEMBL183046
O=c1c(C2=NS(=O)(=O)c3ccccc3N2)c(O)c2cccnc2n1OCc1ccccc1	CHEMBL360256
CC(C)COn1c(=O)c(C2=NS(=O)(=O)c3ccccc3N2)c(O)c2cccnc21	CHEMBL360050
O=c1c(C2=NS(=O)(=O)c3ccccc3N2)c(O)c2ccccc2n1NCc1ccccc1	CHEMBL182191
CC(C)CNn1c(=O)c(C2=NS(=O)(=O)c3ccccc3N2)c(O)c2ccccc21	CHEMBL180998
O=c1c(C2=NS(=O)(=O)c3ccccc3N2)c(O)c2ccccc2n1NCc1ccccc1Br	CHEMBL361811
Cc1ccc(-c2nc3ncnc(O)c3nc2-c2ccc(C)cc2)cc1	CHEMBL183058
COc1cccc(-c2nc3ncnc(O)c3nc2-c2cccc(OC)c2)c1	CHEMBL179903
COc1ccc(-c2nc3ncnc(O)c3nc2-c2ccc(OC)cc2)cc1	CHEMBL263310
Oc1ncnc2nc(-c3ccc(F)cc3)c(-c3ccc(F)cc3)nc12	CHEMBL182020
O=[N+]([O-])c1ccc(-c2nc3c(O)ncnc3nc2-c2ccccc2)cc1	CHEMBL362625
O=[N+]([O-])c1ccc(-c2nc3ncnc(O)c3nc2-c2ccccc2)cc1	CHEMBL181908
Oc1ncnc2nc(-c3ccccc3Cl)c(-c3ccccc3Cl)nc12	CHEMBL183800
Oc1ncnc2nc(-c3ccccn3)c(-c3ccccn3)nc12	CHEMBL180443
Oc1ncnc2nc(-c3ccco3)c(-c3ccoc3)nc12	CHEMBL180689
Oc1ncnc2nc3c(nc12)C1CCCCC31	CHEMBL360715
Oc1ncnc2nc3c4ccccc4c4ccccc4c3nc12	CHEMBL361772
CCCCCCNc1ncnc2nc(-c3ccc(F)cc3)c(-c3ccc(F)cc3)nc12	CHEMBL369765
CCCCOCCCNc1ncnc2nc(-c3ccc(F)cc3)c(-c3ccc(F)cc3)nc12	CHEMBL181882
Fc1ccc(-c2nc3ncnc(N4CCCCC4)c3nc2-c2ccc(F)cc2)cc1	CHEMBL181773
Fc1ccc(CCNc2ncnc3nc(-c4ccc(F)cc4)c(-c4ccc(F)cc4)nc23)cc1	CHEMBL180546
CN(C)c1ncnc2nc(-c3ccc(F)cc3)c(-c3ccc(F)cc3)nc12	CHEMBL361368
CCCCC(CC)CNc1ncnc2nc(-c3ccc(F)cc3)c(-c3ccc(F)cc3)nc12	CHEMBL182281
COC(=O)C1CCCN1Nc1ncnc2nc(-c3ccc(F)cc3)c(-c3ccc(F)cc3)nc12	CHEMBL180951
Fc1ccc(-c2nc3ncnc(NCCc4ccccc4)c3nc2-c2ccc(F)cc2)cc1	CHEMBL183402
COc1ccccc1CCNc1ncnc2nc(-c3ccc(F)cc3)c(-c3ccc(F)cc3)nc12	CHEMBL426244
CCNc1ncnc2nc(-c3ccccc3)c(-c3ccccc3)nc12	CHEMBL183179
CCCCCCNc1ncnc2nc(-c3ccccc3)c(-c3ccccc3)nc12	CHEMBL359952
CCCCOCCCNc1ncnc2nc(-c3ccccc3)c(-c3ccccc3)nc12	CHEMBL182741
c1ccc(-c2nc3ncnc(N4CCCCC4)c3nc2-c2ccccc2)cc1	CHEMBL362597
c1ccc(-c2nc3ncnc(NC4CCCCCC4)c3nc2-c2ccccc2)cc1	CHEMBL361600
Cc1ccc(CNc2ncnc3nc(-c4ccccc4)c(-c4ccccc4)nc23)cc1	CHEMBL183225
Fc1ccc(CCNc2ncnc3nc(-c4ccccc4)c(-c4ccccc4)nc23)cc1	CHEMBL183482
O=C(Nc1ncc(C(=O)O)s1)c1ccc(Oc2ccccc2)cc1	CHEMBL360125
CC(C)N(C(=O)c1ccc(Oc2ccccc2)cc1)c1ncc(C(=O)O)s1	CHEMBL181831
O=C(O)c1cnc(N(C(=O)c2ccc(Oc3ccccc3)cc2)C2CCSCC2)s1	CHEMBL181724
O=C(O)c1cnc(N(C(=O)c2ccc(Oc3ccccc3)cc2)C2CCS(=O)(=O)CC2)s1	CHEMBL183403
O=C(O)c1csc(N(C(=O)c2ccc(Oc3ccccc3)cc2)C2CCCCC2)n1	CHEMBL183281
O=C(Nc1nc(C(=O)O)cs1)c1ccc(Oc2ccccc2)cc1	CHEMBL183651
CC(C)N(C(=O)c1ccc(Oc2ccccc2)cc1)c1nc(C(=O)O)cs1	CHEMBL359522
C[C@@H]1CCCC[C@H]1N(C(=O)c1ccc(Oc2ccccc2)cc1)c1nc(C(=O)O)cs1	CHEMBL607235
Oc1ncnc2nc(-c3ccccc3)c(-c3ccccc3)nc12	CHEMBL182786
O=C(O)c1cnc(N(C(=O)c2ccc(OCc3ccccn3)cc2)C2CCCCC2)s1	CHEMBL181754
COC(=O)N(CC(=O)O)C(=O)c1c(F)ccc2c(C(F)(F)F)c(OC)ccc12	CHEMBL84152
COC(=O)N(CC(=O)O)C(=O)c1c(OC)ccc2c(C(F)(F)F)c(OC)ccc12	CHEMBL83762
COC(=O)N(CC(=O)O)C(=O)c1cccc2c(C(F)(F)F)c(OC)ccc12	CHEMBL310174
COC(=O)N(CC(=O)O)C(=O)c1c(-c2ccc(Cl)cc2)ccc2c(C(F)(F)F)c(OC)ccc12	CHEMBL184977
COC(=O)N(CCC(=O)O)C(=O)c1c(Br)ccc2c(C(F)(F)F)c(OC)ccc12	CHEMBL185085
COc1ccc2c(C(=O)N(CC(=O)O)CC(=O)O)cccc2c1C(F)(F)F	CHEMBL183364
COc1ccc2c(C(=O)NC(CC(=O)O)C(=O)O)c(Br)ccc2c1C(F)(F)F	CHEMBL361657
COc1ccc2c(C(=O)NC(CCC(=O)O)C(=O)O)c(Br)ccc2c1C(F)(F)F	CHEMBL184072
COc1ccc2c(C(=O)NC(CCC(=O)O)C(=O)O)cccc2c1Br	CHEMBL425352
COc1ccc2c(C(=O)NC(CCC(=O)O)C(=O)O)cccc2c1C(F)(F)F	CHEMBL184500
COc1ccc2ccccc2c1C(=O)NC(CC(=O)O)C(=O)O	CHEMBL184121
COc1nc(-c2cccs2)nc(C(=O)O)c1O	CHEMBL183018
CS(=O)(=O)c1nc(-c2cccs2)nc(C(=O)O)c1O	CHEMBL181491
O=C(O)c1nc(-c2ccccc2)nc(O)c1O	CHEMBL440562
Cc1cc(S(=O)(=O)Nc2cc(-c3ccccc3)sc2C(N)=O)c(C)cc1Cl	CHEMBL424014
O=C(O)c1sc(-c2ccccc2)cc1NS(=O)(=O)c1ccc(C(F)(F)F)cn1	CHEMBL187480
O=C(O)c1sc(-c2ccccc2)cc1NS(=O)(=O)c1ccccn1	CHEMBL185682
COC(=O)c1nc(-c2ccc(Cl)cc2)nc(O)c1O	CHEMBL188277
O=C(O)c1nc(-c2ccc(Cl)cc2)nc(O)c1O	CHEMBL188448
O=C(O)c1nc(-c2cccc(OCc3ccccc3)c2)nc(O)c1O	CHEMBL188307
COc1nc(-c2cccc(O)c2)nc(C(=O)O)c1O	CHEMBL362571
COc1c(O)nc(-c2ccc(Cl)cc2)nc1C(=O)O	CHEMBL186437
Oc1cccc(-c2ncc(O)c(O)n2)c1	CHEMBL188428
CC(C)N(C)C(=O)Cn1c(-c2ccccc2)c(C2CCCCC2)c2ccc(C(=O)O)cc21	CHEMBL191446
O=C(Cn1c(-c2ccccc2)c(C2CCCCC2)c2ccc(C(=O)O)cc21)NCC1CC1	CHEMBL364269
CN(C)C(=O)CN(C)C(=O)Cn1c(-c2ccccc2)c(C2CCCCC2)c2ccc(C(=O)O)cc21	CHEMBL365793
O=C(O)c1ccc2c(C3CCCCC3)c(-c3ccccc3)n(CC(=O)N3CCS(=O)(=O)CC3)c2c1	CHEMBL372235
CS(=O)(=O)N1CCN(C(=O)Cn2c(-c3ccccc3)c(C3CCCCC3)c3ccc(C(=O)O)cc32)CC1	CHEMBL362572
CN(C)C1CNC(C(=O)Cn2c(-c3ccccc3)c(C3CCCCC3)c3ccc(C(=O)O)cc32)C1	CHEMBL187653
CN1CCN(C(=O)Cn2c(-c3ccccc3)c(C3CCCCC3)c3ccc(C(=O)O)cc32)CC1	CHEMBL189744
CN1CCCC(CN(C)C(=O)Cn2c(-c3ccccc3)c(C3CCCCC3)c3ccc(C(=O)O)cc32)C1	CHEMBL189054
CC(C)N(C)C(=O)Cn1c(-c2ccc(Cl)cc2)c(C2CCCCC2)c2ccc(C(=O)O)cc21	CHEMBL190945
O=C(Cn1c(-c2ccc(Cl)cc2)c(C2CCCCC2)c2ccc(C(=O)O)cc21)NCC1CC1	CHEMBL363199
CN(C)C(=O)CN(C)C(=O)Cn1c(-c2ccc(Cl)cc2)c(C2CCCCC2)c2ccc(C(=O)O)cc21	CHEMBL191059
O=C(O)c1ccc2c(C3CCCCC3)c(-c3ccc(Cl)cc3)n(CC(=O)N3CCS(=O)(=O)CC3)c2c1	CHEMBL363566
CS(=O)(=O)N1CCN(C(=O)Cn2c(-c3ccc(Cl)cc3)c(C3CCCCC3)c3ccc(C(=O)O)cc32)CC1	CHEMBL191196
CN(C)C1CNC(C(=O)Cn2c(-c3ccc(Cl)cc3)c(C3CCCCC3)c3ccc(C(=O)O)cc32)C1	CHEMBL443044
CN1CCN(C(=O)Cn2c(-c3ccc(Cl)cc3)c(C3CCCCC3)c3ccc(C(=O)O)cc32)CC1	CHEMBL190146
CN1CCCC(CN(C)C(=O)Cn2c(-c3ccc(Cl)cc3)c(C3CCCCC3)c3ccc(C(=O)O)cc32)C1	CHEMBL372433
CN(C)C1CNC(C(=O)Cn2c(-c3ccccc3)c(C3CCCCC3)c3cc(C(=O)O)ccc32)C1	CHEMBL189319
CN1CCN(C(=O)Cn2c(-c3ccccc3)c(C3CCCCC3)c3cc(C(=O)O)ccc32)CC1	CHEMBL193241
CN(C)C1CNC(C(=O)Cn2c(-c3ccccc3)c(C3CCCC3)c3ccc(C(=O)O)cc32)C1	CHEMBL191002
CN1CCN(C(=O)Cn2c(-c3ccccc3)c(C3CCCC3)c3ccc(C(=O)O)cc32)CC1	CHEMBL189534
CN1CCCC(CN(C)C(=O)Cn2c(-c3ccccc3)c(C3CCCC3)c3ccc(C(=O)O)cc32)C1	CHEMBL188218
CN(C)C1CCN(C(=O)Cn2c(-c3ccccc3)c(C3CCCCC3)c3ccc(C(=O)O)cc32)CC1	CHEMBL188698
CCc1c(C2CCCCC2)c2ccc(C(=O)O)cc2n1CC(=O)N1CCC(N(C)C)CC1	CHEMBL191207
CN(C)C1CCN(C(=O)Cn2c(C3CCCCC3)c(C3CCCCC3)c3ccc(C(=O)O)cc32)CC1	CHEMBL364941
C=Cc1c(C2CCCCC2)c2ccc(C(=O)O)cc2n1CC(=O)N1CCC(N(C)C)CC1	CHEMBL188969
CN(C)C1CCN(C(=O)Cn2c(C3=CCCCC3)c(C3CCCCC3)c3ccc(C(=O)O)cc32)CC1	CHEMBL193242
C#Cc1c(C2CCCCC2)c2ccc(C(=O)O)cc2n1CC(=O)N1CCC(N(C)C)CC1	CHEMBL370754
CN(C)Cc1ccc(-c2c(C3CCCCC3)c3ccc(C(=O)O)cc3n2CC(=O)N(C)C)cc1	CHEMBL363846
CN(C)Cc1cccc(-c2c(C3CCCCC3)c3ccc(C(=O)O)cc3n2CC(=O)N(C)C)c1	CHEMBL189725
CN(C)Cc1cc(-c2c(C3CCCCC3)c3ccc(C(=O)O)cc3n2CC(=O)N(C)C)ccc1Cl	CHEMBL372656
CC(C)N(C)Cc1cccc(-c2c(C3CCCCC3)c3ccc(C(=O)O)cc3n2CC(=O)N(C)C)c1	CHEMBL363342
CN(C)C(=O)Cn1c(-c2cccc(CN3CCCC(F)(F)C3)c2)c(C2CCCCC2)c2ccc(C(=O)O)cc21	CHEMBL364942
CN(C)C(=O)Cn1c(-c2cccnc2)c(C2CCCCC2)c2ccc(C(=O)O)cc21	CHEMBL363830
CN(C)C(=O)Cn1c(-c2ccncc2)c(C2CCCCC2)c2ccc(C(=O)O)cc21	CHEMBL370542
COc1ccc(-c2c(C3CCCCC3)c3ccc(C(=O)O)cc3n2CC(=O)N(C)C)cn1	CHEMBL439848
CN(C)C(=O)Cn1c(-c2ccoc2)c(C2CCCCC2)c2ccc(C(=O)O)cc21	CHEMBL190558
COc1ccc(-c2c(C3CCCCC3)c3ccc(C(=O)O)cc3n2CC(=O)N2CCC(N(C)C)CC2)cc1	CHEMBL190428
CCN(CC)C1CCN(C(=O)Cn2c(-c3ccc(OC)cc3)c(C3CCCCC3)c3ccc(C(=O)O)cc32)CC1	CHEMBL190098
CCN(CC)C1CCN(C(=O)Cn2c(-c3ccc(Cl)cc3)c(C3CCCCC3)c3ccc(C(=O)O)cc32)CC1	CHEMBL362909
O=C(O)c1ccc2c(C3CCCCC3)c(-c3ccoc3)n(CC(=O)N3CCC(N4CCC4)CC3)c2c1	CHEMBL362957
CCN(CC)CC1CN(C(=O)Cn2c(-c3ccc(OC)cc3)c(C3CCCCC3)c3ccc(C(=O)O)cc32)CCO1	CHEMBL365951
O=C(CCc1ccc(F)cc1)N/C(=C\c1ccc(Oc2ccccc2Br)cc1)C(=O)O	CHEMBL195802
O=C(O)/C(=C/c1ccc(Oc2ccccc2Br)cc1)NC(=O)c1ccc(F)c(F)c1	CHEMBL371821
Cc1ccc(C(=O)N/C(=C\c2ccc(Oc3ccccc3Br)cc2)C(=O)O)cc1	CHEMBL192831
O=C(O)/C(=C/c1ccc(Oc2ccccc2Br)cc1)NC(=O)C1CCCCC1	CHEMBL191977
O=C(Cc1ccc(Br)cc1)N/C(=C\c1ccc(Oc2ccccc2Br)cc1)C(=O)O	CHEMBL426088
O=C(Cc1ccc(Cl)cc1)N/C(=C\c1ccc(Oc2ccccc2Br)cc1)C(=O)O	CHEMBL427171
O=C(Cc1ccc(I)cc1)N/C(=C\c1ccc(Oc2ccccc2Br)cc1)C(=O)O	CHEMBL192215
O=C(O)/C(=C/c1ccc(Oc2ccccc2Br)cc1)NC(=O)C1CC2CCC1C2	CHEMBL192358
O=C(Cc1ccc(C(F)(F)F)cc1)N/C(=C\c1ccc(Oc2ccccc2Br)cc1)C(=O)O	CHEMBL364684
O=C(O)/C(=C/c1ccc(Oc2ccccc2Br)cc1)NC(=O)c1ccccc1	CHEMBL188442
O=C(O)/C(=C/c1ccc(Oc2c(F)cccc2Br)cc1)NC(=O)c1ccccc1	CHEMBL366197
CCc1ccccc1C(=O)N/C(=C\c1ccc(Oc2ccccc2Br)cc1)C(=O)O	CHEMBL365135
O=C(O)/C(=C/c1ccc(Oc2ccccc2Br)cc1)NC(=O)c1ccccc1O	CHEMBL192896
O=C(O)/C(=C/c1ccc(Oc2ccccc2Br)cc1)NC(=O)c1cccc(F)c1	CHEMBL192804
O=C(O)/C(=C/c1ccc(Oc2ccccc2Br)cc1)NC(=O)c1ccc(Cl)cc1	CHEMBL190800
O=C(O)/C(=C/c1ccc(Oc2ccccc2Br)cc1)NC(=O)C12CC3CC(CC(C3)C1)C2	CHEMBL191820
O=C(O)/C(=C/c1ccc(Oc2ccccc2Br)cc1)NC(=O)c1ccc(Br)cc1	CHEMBL365105
O=C(O)/C(=C/c1ccc(Oc2ccccc2Br)cc1)NC(=O)c1ccccc1F	CHEMBL189927
O=C(CCc1ccc(C(F)(F)F)cc1)N/C(=C\c1ccc(Oc2ccccc2Br)cc1)C(=O)O	CHEMBL426277
O=C(O)/C(=C/c1ccc(Oc2ccccc2Br)cc1)NC(=O)c1ccc(F)cc1F	CHEMBL192821
O=C(CCc1ccc(Cl)cc1)N/C(=C\c1ccc(Oc2ccccc2Br)cc1)C(=O)O	CHEMBL195549
O=C(CCC1CCCCC1)N/C(=C\c1ccc(Oc2ccccc2Br)cc1)C(=O)O	CHEMBL371601
O=C(CC1CCCC1)N/C(=C\c1ccc(Oc2ccccc2Br)cc1)C(=O)O	CHEMBL193835
O=C(O)CCC(=O)N/C(=C\c1ccc(Oc2ccccc2I)cc1)C(=O)O	CHEMBL365977
O=C(O)CCCC(=O)N/C(=C\c1ccc(Oc2ccccc2I)cc1)C(=O)O	CHEMBL194448
O=C(CCC1CCCC1)N/C(=C\c1ccc(Oc2ccc(F)cc2Br)cc1)C(=O)O	CHEMBL192409
O=C(Nc1ccccc1)/C(=C/c1ccc(Oc2ccccc2Br)cc1)NC(=O)c1ccccc1	CHEMBL193333
O=C(O)/C(=C/c1ccc(-c2ccc(F)cc2)o1)NC(=O)c1ccccc1	CHEMBL371388
CONC(=O)/C(=C/c1ccc(Oc2ccccc2Br)cc1)NC(=O)c1ccccc1	CHEMBL195149
Nc1ccc(Oc2ccc(/C=C(\NC(=O)CCC3CCCC3)C(=O)O)cc2)c(C(F)(F)F)c1	CHEMBL192112
O=C(Nc1ccc(O)cc1)/C(=C/c1ccc(Oc2ccccc2Br)cc1)NC(=O)c1ccccc1	CHEMBL193596
O=C(O)/C(=C/c1ccc(-c2ccc(C(F)(F)F)cc2)o1)NC(=O)c1ccccc1	CHEMBL425017
COc1ccccc1-c1ccc(/C=C(\NC(=O)c2ccccc2)C(=O)O)o1	CHEMBL195243
O=C(O)/C(=C/c1ccc(-c2ccccc2CO)s1)NC(=O)c1ccccc1	CHEMBL364668
O=C(O)/C(=C/c1ccc(-c2ccc(OC(F)(F)F)cc2)o1)NC(=O)c1ccccc1	CHEMBL193525
O=C(O)/C(=C/c1ccc(-c2cccc([N+](=O)[O-])c2)o1)NC(=O)c1ccccc1	CHEMBL364460
CSc1ccc(-c2ccc(/C=C(\NC(=O)c3ccccc3)C(=O)O)o2)cc1	CHEMBL194131
O=C(O)/C(=C/c1ccc(-c2cccc(OC(F)(F)F)c2)o1)NC(=O)c1ccccc1	CHEMBL363178
O=C(O)/C(=C/c1ccc(-c2ccc([N+](=O)[O-])cc2)o1)NC(=O)c1ccccc1	CHEMBL195565
O=C(O)/C(=C/c1ccc(-c2cccc(CO)c2)o1)NC(=O)c1ccccc1	CHEMBL364976
O=C(O)/C(=C/c1ccc(-c2ccc(CO)cc2)o1)NC(=O)c1ccccc1	CHEMBL193520
NS(=O)(=O)c1cccc(-c2ccc(/C=C(\NC(=O)c3ccccc3)C(=O)O)o2)c1	CHEMBL195576
NS(=O)(=O)c1ccc(-c2ccc(/C=C(\NC(=O)c3ccccc3)C(=O)O)o2)cc1	CHEMBL192108
O=C(O)/C(=C/c1ccc(Oc2ccccc2Cl)cc1)NC(=O)c1ccccc1	CHEMBL195476
O=C(O)/C(=C/c1cccc(-c2ccccc2Cl)n1)NC(=O)c1ccccc1	CHEMBL425915
O=C(O)/C(=C/c1cncc(-c2ccccc2Cl)c1)NC(=O)c1ccccc1	CHEMBL195310
O=C(O)/C(=C/c1ccc(Oc2ccccc2I)cc1)NC(=O)c1ccccc1	CHEMBL370679
Cc1ccccc1Oc1ccc(/C=C(\NC(=O)c2ccccc2)C(=O)O)cc1	CHEMBL373305
O=C(Nc1ccccc1O)/C(=C/c1ccc(Oc2ccccc2Br)cc1)NC(=O)c1ccccc1	CHEMBL195300
COc1ccccc1Oc1ccc(/C=C(\NC(=O)c2ccccc2)C(=O)O)cc1	CHEMBL191813
O=C(O)/C(=C/c1ccc(Oc2ccccc2)cc1)NC(=O)c1ccccc1	CHEMBL195772
CC(C)c1ccccc1Oc1ccc(/C=C(\NC(=O)c2ccccc2)C(=O)O)cc1	CHEMBL193480
O=C(O)/C(=C/c1ccc(Oc2ccccc2-c2ccccc2)cc1)NC(=O)c1ccccc1	CHEMBL193508
CC(C)Oc1ccccc1Oc1ccc(/C=C(\NC(=O)c2ccccc2)C(=O)O)cc1	CHEMBL195087
N#Cc1ccccc1Oc1ccc(/C=C(\NC(=O)c2ccccc2)C(=O)O)cc1	CHEMBL195492
O=C(Nc1ccccc1C(=O)O)/C(=C/c1ccc(Oc2ccccc2Br)cc1)NC(=O)c1ccccc1	CHEMBL195832
O=C(O)/C(=C/c1ccc(Oc2ccccc2[N+](=O)[O-])cc1)NC(=O)c1ccccc1	CHEMBL372498
CC(C)(C)c1ccccc1Oc1ccc(/C=C(\NC(=O)c2ccccc2)C(=O)O)cc1	CHEMBL363165
O=C(O)/C(=C/c1ccc(Oc2c(F)cccc2Cl)cc1)NC(=O)c1ccccc1	CHEMBL193427
Cc1cccc(Cl)c1Oc1ccc(/C=C(\NC(=O)c2ccccc2)C(=O)O)cc1	CHEMBL194438
Nc1cccc(Cl)c1Oc1ccc(/C=C(\NC(=O)c2ccccc2)C(=O)O)cc1	CHEMBL371573
NC(=O)/C(=C/c1ccc(Oc2ccccc2Br)cc1)NC(=O)c1ccccc1	CHEMBL194554
O=C(O)CNC(=O)/C(=C/c1ccc(Oc2ccccc2Br)cc1)NC(=O)c1ccccc1	CHEMBL371345
NNC(=O)/C(=C/c1ccc(Oc2ccccc2Br)cc1)NC(=O)c1ccccc1	CHEMBL191832
O=C(NCc1ccccc1)/C(=C/c1ccc(Oc2ccccc2Br)cc1)NC(=O)c1ccccc1	CHEMBL372277
O=C(O)/C(=C/c1ccc(-c2ccccc2Cl)s1)NC(=O)c1ccccc1	CHEMBL363563
O=C(O)C(=O)/C=C(\O)c1cccc(NS(=O)(=O)c2cc(Cl)c(Cl)cc2Cl)c1	CHEMBL198718
N#Cc1cc(Cl)c(Cl)cc1COc1cccc(/C(O)=C/C(=O)C(=O)O)c1	CHEMBL372590
N#CCCCOc1ccc(O)cc1/C(O)=C/C(=O)C(=O)O	CHEMBL196447
O=C(O)C(=O)/C=C(\O)c1cccn1Cc1ccc2ccccc2c1	CHEMBL194466
O=C(O)C(=O)/C=C(\O)c1cccn1Cc1ccc(O)cc1	CHEMBL199195
N#CCCCCn1cccc1/C(O)=C/C(=O)C(=O)O	CHEMBL370124
Cc1cc(/C(O)=C/C(=O)C(=O)O)c(C)o1	CHEMBL197897
O=C(O)C(=O)/C=C(\O)c1cccc(NCc2ccccc2)c1	CHEMBL371719
O=C(O)C(=O)/C=C(\O)c1ccsc1Cc1ccc(F)cc1	CHEMBL199153
O=C(O)C(=O)/C=C(\O)c1cc(I)cn1Cc1ccc(F)cc1	CHEMBL262732
O=C(O)C(=O)/C=C(\O)c1cccc(Oc2ccccc2)c1	CHEMBL194519
Cn1cc(/C(O)=C/C(=O)C(=O)O)cc1Cc1cccc(F)c1	CHEMBL194572
O=C(O)C(=O)/C=C(\O)c1cccn1Cc1ccccc1Cl	CHEMBL372984
O=C(O)C(=O)/C=C(\O)c1cc2c(s1)-c1cc(F)ccc1OC2	CHEMBL198878
O=C(O)C(=O)/C=C(\O)c1cccc(-c2ccccc2)c1	CHEMBL197721
O=C(O)C(=O)/C=C(\O)c1cccn1Cc1ccccc1	CHEMBL371867
O=C(O)C(=O)/C=C(\O)c1cccn1Cc1cccc(F)c1	CHEMBL199200
O=C(O)C(=O)/C=C(\O)c1ccc(-c2ccc(F)c(Cl)c2)o1	CHEMBL199198
O=C(O)C(=O)/C=C(\O)c1ccccc1OCc1ccccc1	CHEMBL199199
Cc1coc(C)c1/C(O)=C/C(=O)C(=O)O	CHEMBL198098
O=C(O)C(=O)/C=C(\O)c1cccc(OCc2ccc(-c3ccccc3)cc2)c1	CHEMBL382966
O=C(O)C(=O)/C=C(\O)c1ccco1	CHEMBL199039
O=C(O)C(=O)/C=C(\O)c1cccc(OCc2cccc(Oc3ccccc3)c2)c1	CHEMBL194678
Cc1ccc(/C(O)=C/C(=O)C(=O)O)o1	CHEMBL194900
O=C(O)C(=O)/C=C(\O)c1ccc(Cc2ccccc2)s1	CHEMBL196421
O=C(O)C(=O)/C=C(\O)c1ccc(Cc2cccc(F)c2)s1	CHEMBL196042
O=C(O)C(=O)/C=C(\O)c1ccsc1Cc1cccc(F)c1	CHEMBL372675
O=C(O)C(=O)/C=C(\O)c1cccc(N2CCCC2)c1	CHEMBL364520
O=C(O)C(=O)/C=C(\O)c1cccn1Cc1ccc(F)cc1	CHEMBL421353
N#Cc1cccc(Cl)c1COc1cc(O)cc(/C(O)=C/C(=O)C(=O)O)c1	CHEMBL198423
O=C(O)C(=O)/C=C(\O)c1cccc(NS(=O)(=O)c2cc(Cl)cc(Cl)c2)c1	CHEMBL198813
N#CCCCOc1ccccc1/C(O)=C/C(=O)C(=O)O	CHEMBL196154
O=C(O)C(=O)/C=C(\O)c1cccc(OCc2cccc3ccccc23)c1	CHEMBL369909
O=C(O)C(=O)/C=C(\O)c1cccc(OCc2ccsc2C(=O)O)c1	CHEMBL372359
O=C(O)C(=O)/C=C(\O)c1cccc(O)c1	CHEMBL193447
Cc1cccc(/C(O)=C/C(=O)C(=O)O)c1	CHEMBL370131
O=C(O)C(=O)/C=C(\O)c1cccc(NC(=O)C(=O)O)c1	CHEMBL194300
O=C(O)C(=O)/C=C(\O)c1cccc(Cc2cc(Br)cc(Br)c2)c1	CHEMBL380801
COc1cccc(/C(O)=C/C(=O)C(=O)O)c1	CHEMBL196211
O=C(O)C(=O)/C=C(\O)c1ccc(Cc2ccc(F)cc2)s1	CHEMBL194460
CCCCS(=O)(=O)N1CCCC(Cc2ccc(Cl)cc2)(/C(O)=C/C(=O)C(=O)O)C1	CHEMBL197953
O=C(O)C(=O)/C=C(\O)c1ccc(Cc2cccc(Cl)c2)s1	CHEMBL198005
Cc1sc(-c2ccccc2)cc1/C(O)=C/C(=O)C(=O)O	CHEMBL197882
O=C(O)C(=O)/C=C(O)/C=C/c1cccn1Cc1cccc(F)c1	CHEMBL197626
Cn1cc(C(=O)c2ccc(F)cc2)cc1/C=C/C(O)=C/C(=O)C(=O)O	CHEMBL198879
COc1ccc(Cn2cccc2/C=C/C(O)=C/C(=O)C(=O)O)cc1	CHEMBL198366
O=C(O)C(=O)/C=C(O)/C=C/c1c[nH]c2ccc(Cl)cc12	CHEMBL372525
Cc1ccccc1Cn1cccc1/C=C/C(O)=C/C(=O)C(=O)O	CHEMBL436119
O=C(O)C(=O)/C=C(\O)c1cnc2cc(Cl)ccc2c1O	CHEMBL197118
Cc1ccc(Cn2cccc2/C=C/C(O)=C/C(=O)C(=O)O)cc1	CHEMBL446444
CC1(CC(=O)O)OCCc2c1sc1c(Cl)ccc(Cl)c21	CHEMBL200963
CCOC(=O)c1c(NC(=O)NS(=O)(=O)c2ccccc2)sc2c1CCCC2	CHEMBL371696
CCOC(=O)c1c(NC(=O)NS(=O)(=O)N2CCc3ccccc32)sc2c1CCC(C)(C)C2	CHEMBL373241
CCOC(=O)c1c(NC(=O)NS(=O)(=O)N2CCc3ccccc3C2)sc2c1CCC(C)(C)C2	CHEMBL372400
CCOC(=O)c1c(NC(=O)NS(=O)(=O)N2CCCC2)sc2c1CCC(C)(C)C2	CHEMBL200046
CCOC(=O)c1c(NC(=O)NS(=O)(=O)N2CCN(C(C)=O)CC2)sc2c1CCC(C)(C)C2	CHEMBL440760
CCOC(=O)c1c(NC(=O)NS(=O)(=O)N2CCN(C)CC2)sc2c1CCC(C)(C)C2	CHEMBL199535
CCOC(=O)c1c(NC(=O)NS(=O)(=O)N2CCCCCC2)sc2c1CCC(C)(C)C2	CHEMBL199578
CCOC(=O)c1c(NC(=O)NS(=O)(=O)N2CCCCC2)sc2c1CCC(C)(C)C2	CHEMBL199323
CCOC(=O)c1c(NC(=O)NS(=O)(=O)N2CCOCC2)sc2c1CCC(C)(C)C2	CHEMBL198134
CCOC(=O)c1c(NC(=O)NS(=O)(=O)c2nccn2C)sc2c1CCC(C)(C)C2	CHEMBL199961
CCOC(=O)c1c(NC(=O)NS(=O)(=O)c2ccnn2C)sc2c1CCC(C)(C)C2	CHEMBL199403
CCOC(=O)c1c(NC(=O)NS(=O)(=O)c2ncccn2)sc2c1CCC(C)(C)C2	CHEMBL426298
CCOC(=O)c1c(NC(=O)NS(=O)(=O)c2ccc(C)cn2)sc2c1CCC(C)(C)C2	CHEMBL371648
CCOC(=O)c1c(NC(=O)NS(=O)(=O)c2ccccn2)sc2c1CCC(C)(C)C2	CHEMBL440391
CCOC(=O)c1c(NC(=O)NS(=O)(=O)c2ccc(C#N)cc2)sc2c1CCC(C)(C)C2	CHEMBL437897
CCOC(=O)c1c(NC(=O)NS(=O)(=O)c2ccccc2OC(F)(F)F)sc2c1CCC(C)(C)C2	CHEMBL198083
CCOC(=O)c1c(NC(=O)NS(=O)(=O)c2ccccc2C(F)(F)F)sc2c1CCC(C)(C)C2	CHEMBL197815
CCOC(=O)c1c(NC(=O)NS(=O)(=O)c2ccc(F)cc2)sc2c1CCC(C)(C)C2	CHEMBL373180
CCOC(=O)c1c(NC(=O)NS(=O)(=O)c2ccccc2)sc2c1CCC(C)(C)C2	CHEMBL199646
CCOC(=O)c1c(NC(=O)NS(=O)(=O)c2ccc(C)cc2)sc2c1CCC(C)(C)C2	CHEMBL381660
CCOC(=O)c1c(NC(=O)NS(=O)(=O)c2ccc(C)cc2)sc2c1CCC(C)C2	CHEMBL383596
CCOC(=O)c1c(NC(=O)NS(=O)(=O)c2ccc(C)cc2)sc2c1CC(C)CC2	CHEMBL199678
CCOC(=O)c1c(NC(=O)NS(=O)(=O)c2cccc3ccccc23)sc2c1CCCC2	CHEMBL382093
CCOC(=O)c1c(NC(=O)NS(=O)(=O)c2ccc(Cl)cc2)sc2c1CCCC2	CHEMBL439523
CCOC(=O)c1c(NC(=O)NS(=O)(=O)c2ccccc2C)sc2c1CCCC2	CHEMBL382327
CCOC(=O)c1c(NC(=O)NS(=O)(=O)c2cccc(C)c2)sc2c1CCCC2	CHEMBL369958
CCOC(=O)c1c(NC(=O)NS(=O)(=O)c2ccc(C)cc2)sc2c1CCCC2	CHEMBL200034
CCC1(CC(=O)O)OCCc2c1oc1c(Cl)ccc(Cl)c21	CHEMBL200356
CCC[C@]1(CC(=O)O)OCCc2c1sc1c(C)cc(F)c(C#N)c21	CHEMBL380997
CCCC1(CC(=O)O)OCCc2c1sc1c(C)cc(F)c(C#N)c21	CHEMBL200405
CCC[C@]1(CC(=O)O)OCCc2c1sc1c(C)ccc(C#N)c21	CHEMBL199954
CCCC1(CC(=O)O)OCCc2c1sc1c(C)ccc(C#N)c21	CHEMBL201475
CCCC1(CC(=O)O)OCCc2c1sc1c(C)ccc(Br)c21	CHEMBL201313
CCCCC1(CC(=O)O)OCCc2c1sc1c(Cl)ccc(Cl)c21	CHEMBL201681
CCCC1(CC(=O)O)OCCc2c1sc1c(Cl)ccc(Cl)c21	CHEMBL198349
CCCC1(CC(=O)O)OCCc2c1sc1ccccc21	CHEMBL200178
CC1(CC(=O)O)OCCc2c1oc1c(Cl)ccc(Cl)c21	CHEMBL383598
CCCC1(CC(=O)O)OCCc2c1oc1ccccc21	CHEMBL370569
CCCC1(CC(=O)O)OCCc2c1sc1c(C)cc(F)cc21	CHEMBL379236
CN(C)c1ccc(/C=C2\SC(=S)N(N)C2=O)cc1	CHEMBL380825
O=C1NC(=S)S/C1=C\c1ccc([N+](=O)[O-])cc1	CHEMBL66064
CN1C(=O)/C(=C/c2ccc([N+](=O)[O-])cc2)SC1=S	CHEMBL202494
O=C1/C(=C/c2ccc(Cl)cc2)SC(=S)N1Cc1ccccc1	CHEMBL202338
O=C(NN1C(=O)/C(=C/c2ccc(Cl)cc2)SC1=S)c1ccccc1	CHEMBL201469
O=C1NC(=S)S/C1=C\c1ccc(Cl)cc1	CHEMBL201467
CN1C(=O)/C(=C/c2ccc(Cl)cc2)SC1=S	CHEMBL380899
CCN1C(=O)/C(=C/c2ccc(Cl)cc2)SC1=S	CHEMBL202173
NN1C(=O)/C(=C/c2ccc([N+](=O)[O-])cc2)SC1=S	CHEMBL201999
NN1C(=O)/C(=C/c2ccc(Cl)cc2)SC1=S	CHEMBL202068
NN1C(=O)/C(=C/c2ccccc2)SC1=S	CHEMBL382504
Cc1ccc(/C=C2\SC(=S)N(N)C2=O)cc1	CHEMBL201887
COc1ccc(/C=C2\SC(=S)N(N)C2=O)cc1	CHEMBL201237
O=S(=O)(NN1C(=S)SC(Cc2ccc(Cl)c(Cl)c2)C1O)c1ccccc1	CHEMBL202133
O=C1C(Cc2ccc(Cl)c(Cl)c2)SC(=S)N1NS(=O)(=O)c1ccccc1	CHEMBL372777
C/C(=C1/SC(=S)N(NS(=O)(=O)c2ccccc2)C1=O)c1ccc(Cl)c(Cl)c1	CHEMBL201236
CCCCS(=O)(=O)NN1C(=O)/C(=C/c2ccc(Cl)c(Cl)c2)SC1=S	CHEMBL202934
O=C1/C(=C/c2ccc(Cl)c(Cl)c2)SC(=S)N1NS(=O)(=O)c1cccs1	CHEMBL201550
O=S(=O)(NN1C(=S)S/C(=C\c2ccc(Cl)c(Cl)c2)C1O)c1ccc(Cl)cc1	CHEMBL372998
COc1cccc(S(=O)(=O)NN2C(=S)S/C(=C\c3ccc(Cl)c(Cl)c3)C2O)c1	CHEMBL202032
Cc1ccc(S(=O)(=O)NN2C(=S)S/C(=C\c3ccc(Cl)c(Cl)c3)C2O)cc1	CHEMBL202498
O=S(=O)(NN1C(=S)S/C(=C\c2ccc(Cl)c(Cl)c2)C1O)c1ccccc1F	CHEMBL380788
O=S(=O)(NN1C(=S)S/C(=C\c2ccc(Cl)c(Cl)c2)C1O)c1ccc(F)cc1	CHEMBL264217
CC(/C=C1\SC(=S)N(NS(=O)(=O)c2ccccc2)C1=O)=C\c1ccccc1	CHEMBL381033
O=C1/C(=C/c2cc(F)c(F)cc2F)SC(=S)N1NS(=O)(=O)c1ccccc1	CHEMBL201501
O=C1/C(=C/c2cc(F)c(F)c(F)c2)SC(=S)N1NS(=O)(=O)c1ccccc1	CHEMBL199809
O=C1/C(=C/c2ccc(Br)c(Br)c2)SC(=S)N1NS(=O)(=O)c1ccccc1	CHEMBL440573
O=C1/C(=C/c2ccc(Cl)c(Cl)c2)SC(=S)N1NS(=O)(=O)c1ccccc1	CHEMBL202580
O=C1/C(=C/c2ccc(Cl)c(F)c2)SC(=S)N1NS(=O)(=O)c1ccccc1	CHEMBL372836
O=C1/C(=C/c2ccc(C(F)(F)F)cc2)SC(=S)N1NS(=O)(=O)c1ccccc1	CHEMBL372075
N#Cc1ccc(/C=C2\SC(=S)N(NS(=O)(=O)c3ccccc3)C2=O)cc1	CHEMBL202264
O=C1/C(=C/c2ccc(F)cc2)SC(=S)N1NS(=O)(=O)c1ccccc1	CHEMBL202043
O=C1/C(=C/c2ccc(Br)cc2)SC(=S)N1NS(=O)(=O)c1ccccc1	CHEMBL200965
O=C1/C(=C/c2ccc3c(c2)OCO3)SC(=S)N1NS(=O)(=O)c1ccccc1	CHEMBL197761
Cc1cccc(/C=C2\SC(=S)N(NS(=O)(=O)c3ccccc3)C2=O)c1	CHEMBL425754
Cc1ccc(/C=C2\SC(=S)N(NS(=O)(=O)c3ccccc3)C2=O)cc1	CHEMBL380960
O=C1/C(=C/c2cccnc2)SC(=S)N1NS(=O)(=O)c1ccccc1	CHEMBL197649
O=C1/C(=C/c2ccccc2)SC(=S)N1NS(=O)(=O)c1ccccc1	CHEMBL201533
O=c1c(C2=Nc3ccccc3S(=O)(=O)N2)c(O)c2cc(F)ccc2n1CCC1CC1	CHEMBL372357
Nc1ccc2c(c1)c(O)c(C1=NS(=O)(=O)c3ccccc3N1)c(=O)n2CCC1CC1	CHEMBL203426
O=c1c(-c2nc(O)c3ccccc3n2)c(O)c2cc(F)ccc2n1CCC1CC1	CHEMBL202987
CCCCn1c(=O)c(-c2nc3ccccc3[nH]2)c(O)c2ccccc21	CHEMBL202195
CC(C)CCn1c(=O)c(C2=NS(=O)(=O)c3ccccc3N2)c(N)c2ccccc21	CHEMBL202423
CC(C)CCn1cc(C2=NS(=O)(=O)c3ccccc3N2)c(=O)c2ccccc21	CHEMBL202449
CC(C)CCn1c(=O)c(C2=NS(=O)(=O)c3ccccc3N2)cc2ccccc21	CHEMBL202448
CC(C)CCn1c(=O)c(C2=NS(=O)(=O)c3ccccc3N2)c(O)c2cccc([N+](=O)[O-])c21	CHEMBL202304
O=c1c(C2=NS(=O)(=O)c3ccccc3N2)c(O)c2cccc(F)c2n1CCC1CC1	CHEMBL383170
CC(C)CCn1c(=O)c(C2=NS(=O)(=O)c3ccccc3N2)c(O)c2ccc(/C=C/C(N)=O)cc21	CHEMBL201722
CC(C)CCn1c(=O)c(C2=NS(=O)(=O)c3ccccc3N2)c(O)c2ccc(C(=O)O)cc21	CHEMBL202587
CCOC(=O)c1ccc2c(O)c(C3=NS(=O)(=O)c4ccccc4N3)c(=O)n(CCC(C)C)c2c1	CHEMBL201912
CC(C)CCn1c(=O)c(C2=NS(=O)(=O)c3ccccc3N2)c(O)c2ccc([N+](=O)[O-])cc21	CHEMBL377721
CC(C)CCn1c(=O)c(C2=NS(=O)(=O)c3ccccc3N2)c(O)c2ccc(Br)cc21	CHEMBL202261
CC(C)CCn1c(=O)c(C2=NS(=O)(=O)c3ccccc3N2)c(O)c2ccc(Cl)cc21	CHEMBL202326
CC(C)CCn1c(=O)c(C2=NS(=O)(=O)c3ccccc3N2)c(O)c2ccc(F)cc21	CHEMBL202581
CC(C)CCn1c(=O)c(C2=NS(=O)(=O)c3ccccc3N2)c(O)c2cc(NC(=O)C3CCCC3)ccc21	CHEMBL439333
CC(=O)Nc1ccc2c(c1)c(O)c(C1=NS(=O)(=O)c3ccccc3N1)c(=O)n2CCC(C)C	CHEMBL201823
CC(C)(C)CCn1c(=O)c(C2=NS(=O)(=O)c3ccccc3N2)c(O)c2cc(NCCO)ccc21	CHEMBL202595
CCOC(=O)CNc1ccc2c(c1)c(O)c(C1=NS(=O)(=O)c3ccccc3N1)c(=O)n2CCC(C)C	CHEMBL202310
CC(C)CCn1c(=O)c(C2=NS(=O)(=O)c3ccccc3N2)c(O)c2cc(NCC(=O)O)ccc21	CHEMBL425221
CC(C)CCn1c(=O)c(C2=NS(=O)(=O)c3ccccc3N2)c(O)c2cc(OCC(N)=O)ccc21	CHEMBL380686
CC(C)CCn1c(=O)c(C2=NS(=O)(=O)c3ccccc3N2)c(O)c2cc(OCC#N)ccc21	CHEMBL201690
CCOC(=O)c1ccc2c(c1)c(O)c(C1=NS(=O)(=O)c3ccccc3N1)c(=O)n2CCC(C)C	CHEMBL383449
COc1ccc2c(c1)c(O)c(C1=NS(=O)(=O)c3ccccc3N1)c(=O)n2CCC(C)C	CHEMBL379033
CC(C)CCn1c(=O)c(C2=NS(=O)(=O)c3ccccc3N2)c(O)c2cc(O)ccc21	CHEMBL202062
CC(C)CCn1c(=O)c(C2=NS(=O)(=O)c3ccccc3N2)c(O)c2cc(N)ccc21	CHEMBL426302
CC(C)CCn1c(=O)c(C2=NS(=O)(=O)c3ccccc3N2)c(O)c2cc([N+](=O)[O-])ccc21	CHEMBL378164
Cc1ccc2c(c1)c(O)c(C1=NS(=O)(=O)c3ccccc3N1)c(=O)n2CCC(C)C	CHEMBL201769
CC(C)CCn1c(=O)c(C2=NS(=O)(=O)c3ccccc3N2)c(O)c2cc(I)ccc21	CHEMBL201601
CC(C)CCn1c(=O)c(C2=NS(=O)(=O)c3ccccc3N2)c(O)c2cc(Br)ccc21	CHEMBL201119
CC(C)CCn1c(=O)c(C2=NS(=O)(=O)c3ccccc3N2)c(O)c2cc(Cl)ccc21	CHEMBL201406
CC(C)CCn1c(=O)c(C2=NS(=O)(=O)c3ccccc3N2)c(O)c2cc(F)ccc21	CHEMBL202317
CC(C)CCn1c(=O)c(C2=NS(=O)(=O)c3ccccc3N2)c(O)c2c([N+](=O)[O-])cccc21	CHEMBL202315
CC(C)CCn1c(=O)c(C2=NS(=O)(=O)c3ccccc3N2)c(O)c2c(O)cccc21	CHEMBL201600
CC(C)CCn1c(=O)c(C2=NS(=O)(=O)c3ccccc3N2)c(O)c2c(-c3ccccc3)cccc21	CHEMBL201604
Cc1cccc2c1c(O)c(C1=NS(=O)(=O)c3ccccc3N1)c(=O)n2CCC(C)C	CHEMBL201603
CC(C)CCn1c(=O)c(C2=NS(=O)(=O)c3ccccc3N2)c(O)c2c(Br)cccc21	CHEMBL381529
CC(C)CCn1c(=O)c(C2=NS(=O)(=O)c3ccccc3N2)c(O)c2c(Cl)cccc21	CHEMBL201558
CC(C)CCn1c(=O)c(C2=NS(=O)(=O)c3ccccc3N2)c(O)c2c(F)cccc21	CHEMBL202513
Cc1nc(Cn2c(=O)c(C3=NS(=O)(=O)c4ccccc4N3)c(O)c3ccccc32)cs1	CHEMBL201873
O=c1c(C2=NS(=O)(=O)c3ccccc3N2)c(O)c2ccccc2n1CCc1ccsc1	CHEMBL202375
O=c1c(C2=NS(=O)(=O)c3ccccc3N2)c(O)c2ccccc2n1CCc1cccs1	CHEMBL201457
O=c1c(C2=NS(=O)(=O)c3ccccc3N2)c(O)c2ccccc2n1Cc1ccoc1	CHEMBL370203
O=c1c(C2=NS(=O)(=O)c3ccccc3N2)c(O)c2ccccc2n1Cc1ccncc1	CHEMBL201337
O=c1c(C2=NS(=O)(=O)c3ccccc3N2)c(O)c2ccccc2n1Cc1cccnc1	CHEMBL202514
O=c1c(C2=NS(=O)(=O)c3ccccc3N2)c(O)c2ccccc2n1Cc1cccc(Br)c1	CHEMBL201332
O=c1c(C2=NS(=O)(=O)c3ccccc3N2)c(O)c2ccccc2n1Cc1ccc(Br)cc1	CHEMBL201660
CC(C)(C)c1ccc(Cn2c(=O)c(C3=NS(=O)(=O)c4ccccc4N3)c(O)c3ccccc32)cc1	CHEMBL201350
O=c1c(C2=NS(=O)(=O)c3ccccc3N2)c(O)c2ccccc2n1Cc1cccc([N+](=O)[O-])c1	CHEMBL201063
O=c1c(C2=NS(=O)(=O)c3ccccc3N2)c(O)c2ccccc2n1Cc1ccccc1[N+](=O)[O-]	CHEMBL201231
N#Cc1ccccc1Cn1c(=O)c(C2=NS(=O)(=O)c3ccccc3N2)c(O)c2ccccc21	CHEMBL202191
O=c1c(C2=NS(=O)(=O)c3ccccc3N2)c(O)c2ccccc2n1CCCc1ccccc1	CHEMBL380341
O=c1c(C2=NS(=O)(=O)c3ccccc3N2)c(O)c2ccccc2n1CCc1ccccc1	CHEMBL201435
O=c1c(C2=NS(=O)(=O)c3ccccc3N2)c(O)c2ccccc2n1Cc1ccccc1	CHEMBL201088
O=c1c(C2=NS(=O)(=O)c3ccccc3N2)c(O)c2ccccc2n1-c1ccccc1	CHEMBL377075
CC(C)(C)C(=O)Cn1c(=O)c(C2=NS(=O)(=O)c3ccccc3N2)c(O)c2cc(F)ccc21	CHEMBL439511
CN(C)C(=O)Cn1c(=O)c(C2=NS(=O)(=O)c3ccccc3N2)c(O)c2cc(F)ccc21	CHEMBL201336
O=C(O)CCCn1c(=O)c(C2=NS(=O)(=O)c3ccccc3N2)c(O)c2ccccc21	CHEMBL201770
NC(=O)CCCn1c(=O)c(C2=NS(=O)(=O)c3ccccc3N2)c(O)c2ccccc21	CHEMBL383418
CCOC(=O)CCCn1c(=O)c(C2=NS(=O)(=O)c3ccccc3N2)c(O)c2ccccc21	CHEMBL201606
NCCCCn1c(=O)c(C2=NS(=O)(=O)c3ccccc3N2)c(O)c2ccccc21	CHEMBL201635
O=c1c(C2=NS(=O)(=O)c3ccccc3N2)c(O)c2ccccc2n1CCN1CCCC1	CHEMBL201634
CN(C)CCn1c(=O)c(C2=NS(=O)(=O)c3ccccc3N2)c(O)c2ccccc21	CHEMBL201928
O=c1c(C2=NS(=O)(=O)c3ccccc3N2)c(O)c2ccccc2n1CCO	CHEMBL201360
CSCCn1c(=O)c(C2=NS(=O)(=O)c3ccccc3N2)c(O)c2ccccc21	CHEMBL201456
O=c1c(C2=NS(=O)(=O)c3ccccc3N2)c(O)c2ccccc2n1CC1CCCO1	CHEMBL201140
O=c1c(C2=NS(=O)(=O)c3ccccc3N2)c(O)c2ccccc2n1CC1CCOC1	CHEMBL381310
COC(C)CCn1c(=O)c(C2=NS(=O)(=O)c3ccccc3N2)c(O)c2ccccc21	CHEMBL201436
COCCn1c(=O)c(C2=NS(=O)(=O)c3ccccc3N2)c(O)c2ccccc21	CHEMBL202079
N#CCCCCn1c(=O)c(C2=NS(=O)(=O)c3ccccc3N2)c(O)c2ccccc21	CHEMBL427375
N#CCCCn1c(=O)c(C2=NS(=O)(=O)c3ccccc3N2)c(O)c2ccccc21	CHEMBL201567
CC(Br)CCn1c(=O)c(C2=NS(=O)(=O)c3ccccc3N2)c(O)c2ccccc21	CHEMBL201815
CC(CCn1c(=O)c(C2=NS(=O)(=O)c3ccccc3N2)c(O)c2ccccc21)C(F)(F)F	CHEMBL202165
O=c1c(C2=NS(=O)(=O)c3ccccc3N2)c(O)c2ccccc2n1CCCC(F)(F)F	CHEMBL202164
O=c1c(C2=NS(=O)(=O)c3ccccc3N2)c(O)c2ccccc2n1CC1CCCCC1	CHEMBL202539
O=c1c(C2=NS(=O)(=O)c3ccccc3N2)c(O)c2ccccc2n1CC1CCCC1	CHEMBL380442
O=c1c(C2=NS(=O)(=O)c3ccccc3N2)c(O)c2ccccc2n1CC1CCC1	CHEMBL201385
O=c1c(C2=NS(=O)(=O)c3ccccc3N2)c(O)c2ccccc2n1CCC1CC1	CHEMBL202319
CC1CC1Cn1c(=O)c(C2=NS(=O)(=O)c3ccccc3N2)c(O)c2ccccc21	CHEMBL203254
O=c1c(C2=NS(=O)(=O)c3ccccc3N2)c(O)c2ccccc2n1CC1CC1	CHEMBL371635
C#CCCCn1c(=O)c(C2=NS(=O)(=O)c3ccccc3N2)c(O)c2ccccc21	CHEMBL203312
C#CCCn1c(=O)c(C2=NS(=O)(=O)c3ccccc3N2)c(O)c2ccccc21	CHEMBL202271
C=CCCn1c(=O)c(C2=NS(=O)(=O)c3ccccc3N2)c(O)c2ccccc21	CHEMBL201814
CC(C)=CCn1c(=O)c(C2=NS(=O)(=O)c3ccccc3N2)c(O)c2ccccc21	CHEMBL381218
C/C=C/Cn1c(=O)c(C2=NS(=O)(=O)c3ccccc3N2)c(O)c2ccccc21	CHEMBL201341
C=CCn1c(=O)c(C2=NS(=O)(=O)c3ccccc3N2)c(O)c2ccccc21	CHEMBL201555
CCC(C)CCn1c(=O)c(C2=NS(=O)(=O)c3ccccc3N2)c(O)c2ccccc21	CHEMBL377275
CCCCCn1c(=O)c(C2=NS(=O)(=O)c3ccccc3N2)c(O)c2ccccc21	CHEMBL381010
CC(C)(C)CCn1c(=O)c(C2=NS(=O)(=O)c3ccccc3N2)c(O)c2ccccc21	CHEMBL202405
CC(C)Cn1c(=O)c(C2=NS(=O)(=O)c3ccccc3N2)c(O)c2ccccc21	CHEMBL382628
O=S1(=O)N=C(c2c(O)nc3ccccc3c2O)Nc2ccccc21	CHEMBL201256
CC(C)CCn1c(=O)c(C2=NS(=O)(=O)c3ccccc3N2)c(O)c2ccccc21	CHEMBL176058
O=C1/C(=C/c2ccc(-c3cc(C(F)(F)F)ccc3Cl)o2)SC(=S)N1NS(=O)(=O)c1ccccc1	CHEMBL381101
O=C(Cc1ccccc1)Nc1ccsc1-c1nc(O)c(O)c(C(=O)O)n1	CHEMBL380462
O=C(Nc1ccsc1-c1nc(O)c(O)c(C(=O)O)n1)OCc1ccccc1	CHEMBL204321
O=C(NCc1ccccc1)Nc1ccsc1-c1nc(O)c(O)c(C(=O)O)n1	CHEMBL202895
O=C(Nc1csc(-c2nc(O)c(O)c(C(=O)O)n2)c1)c1cccs1	CHEMBL206290
O=C(O)c1nc(-c2sccc2[N+](=O)[O-])nc(O)c1O	CHEMBL382170
O=C(O)c1nc(-c2ccc([N+](=O)[O-])s2)nc(O)c1O	CHEMBL206052
Cc1ccc(-c2nc(O)c(O)c(C(=O)O)n2)s1	CHEMBL407691
O=C(O)c1nc(-c2cc3ccccc3s2)nc(O)c1O	CHEMBL203738
O=C(O)c1nc(-c2nccs2)nc(O)c1O	CHEMBL382383
O=C(O)c1nc(Cc2ccccc2)nc(O)c1O	CHEMBL204900
CCCCc1nc(O)c(O)c(C(=O)O)n1	CHEMBL204488
O=C(O)c1nc(C2CCCCC2)nc(O)c1O	CHEMBL203976
O=C(Nc1ccccc1)Nc1ccsc1-c1nc(O)c(O)c(C(=O)O)n1	CHEMBL380869
O=C(O)c1nc(-c2sccc2[N+](=O)[O-])n(Cc2ccccc2)c(=O)c1O	CHEMBL205086
C=CCn1c(-c2sccc2[N+](=O)[O-])nc(C(=O)O)c(O)c1=O	CHEMBL206511
O=C(Cc1c(-c2ccccc2)[nH]c2ccccc12)Nc1ccsc1-c1nc(O)c(O)c(C(=O)O)n1	CHEMBL205118
O=C(Nc1ccsc1-c1nc(O)c(O)c(C(=O)O)n1)OCc1cccc2ccccc12	CHEMBL377504
O=C(Cc1csc2ccccc12)Nc1ccsc1-c1nc(O)c(O)c(C(=O)O)n1	CHEMBL204663
O=C(NCc1csc2ccccc12)Nc1ccsc1-c1nc(O)c(O)c(C(=O)O)n1	CHEMBL202804
O=C(Cc1c[nH]c2ccccc12)Nc1ccsc1-c1nc(O)c(O)c(C(=O)O)n1	CHEMBL203729
O=C(Nc1ccsc1-c1nc(O)c(O)c(C(=O)O)n1)OCc1c(Cl)cccc1Cl	CHEMBL205990
Cc1cccc(Cl)c1CNC(=O)Nc1ccsc1-c1nc(O)c(O)c(C(=O)O)n1	CHEMBL206793
O=C(Cc1ccccc1Cl)Nc1ccsc1-c1nc(O)c(O)c(C(=O)O)n1	CHEMBL202911
O=C(Nc1ccsc1-c1nc(O)c(O)c(C(=O)O)n1)OCc1ccccc1Cl	CHEMBL206518
O=C(NCc1ccccc1Cl)Nc1ccsc1-c1nc(O)c(O)c(C(=O)O)n1	CHEMBL175882
O=C(CCc1ccccc1)Nc1ccsc1-c1nc(O)c(O)c(C(=O)O)n1	CHEMBL203383
O=C(Nc1ccsc1-c1nc(O)c(O)c(C(=O)O)n1)OCCc1ccccc1	CHEMBL379881
O=C(NCCc1ccccc1)Nc1ccsc1-c1nc(O)c(O)c(C(=O)O)n1	CHEMBL379470
O=C(Nc1ccsc1-c1nc(O)c(O)c(C(=O)O)n1)c1ccccc1	CHEMBL206569
O=C(O)c1ccc2c(c1)nc(-c1ccc(OC(c3ccccc3)c3cccnc3)cc1F)n2C1CCCCC1	CHEMBL205716
CN(C)C(=O)c1ccc(C(Oc2ccc(-c3nc4cc(C(=O)O)ccc4n3C3CCCCC3)c(F)c2)c2ccc(C(=O)N(C)C)cc2)cc1	CHEMBL203449
O=C(O)c1ccc2c(c1)nc(-c1ccc(OC(c3ccc(F)cc3)c3ccc(F)cc3)cc1F)n2C1CCCCC1	CHEMBL381828
O=C(O)c1ccc2c(c1)nc(-c1ccc(OC(c3ccccc3)c3ccccc3)cc1F)n2C1CCCCC1	CHEMBL381927
O=C(O)c1ccc2c(c1)nc(-c1ccc(OC(c3cccc(F)c3)c3cccc(F)c3)cc1)n2C1CCCCC1	CHEMBL425769
O=C(O)c1ccc2c(c1)nc(-c1ccc(OC(c3ccc(F)cc3)c3ccc(F)cc3)cc1)n2C1CCCCC1	CHEMBL205598
O=C(O)c1ccc2c(c1)nc(-c1ccc(OC(c3ccc(Cl)cc3)c3ccc(Cl)cc3)cc1)n2C1CCCCC1	CHEMBL426850
O=C(O)c1ccc2c(c1)nc(-c1ccc(OC(c3ccccc3)c3ccccc3)cc1)n2C1CCCCC1	CHEMBL206487
O=C(O)c1ccc2c(c1)nc(-c1ccc(OCCc3ccccc3-c3ccccc3)cc1)n2C1CCCCC1	CHEMBL208507
O=C(O)c1ccc2c(c1)nc(-c1ccc(OCc3cccc(-c4ccccc4)c3)cc1)n2C1CCCCC1	CHEMBL205337
O=C(O)c1ccc2c(c1)nc(-c1ccc(Oc3ccccc3-c3ccccc3)cc1)n2C1CCCCC1	CHEMBL379241
O=C(O)c1ccc2c(c1)nc(-c1ccc(OCc3ccccc3-c3ccccc3)cc1)n2C1CCCCC1	CHEMBL377598
O=C(O)c1ccc2c(c1)nc(-c1ccc(OCC(c3ccccc3)c3ccccc3)cc1)n2C1CCCCC1	CHEMBL206624
O=C(O)c1ccc2c(c1)nc(-c1ccc(OCCCCCc3ccccc3)cc1)n2C1CCCCC1	CHEMBL205842
O=C(O)c1ccc2c(c1)nc(-c1ccc(OCCCc3ccccc3)cc1)n2C1CCCCC1	CHEMBL383513
CC(C)CCN1C(=O)C(C2=NS(=O)(=O)c3ccccc3N2)=C(O)[C@@H]1C(C)C	CHEMBL205648
CCC(C)[C@H]1C(O)=C(C2=NS(=O)(=O)c3ccccc3N2)C(=O)N1Cc1ccccc1	CHEMBL205579
CC(C)(C)[C@H]1C(O)=C(C2=NS(=O)(=O)c3ccccc3N2)C(=O)N1Cc1ccccn1	CHEMBL383514
CC(C)(C)CCN1C(=O)C(C2=NS(=O)(=O)c3ccccc3N2)=C(O)[C@@H]1c1ccc(F)cc1	CHEMBL382191
CC(C)(C)CCN1C(=O)C(C2=NS(=O)(=O)c3ccccc3N2)=C(O)[C@@H]1C1CCCCC1	CHEMBL203783
CC(C)(C)[C@H]1C(O)=C(C2=NS(=O)(=O)c3ccccc3N2)C(=O)N1CCC1CC1	CHEMBL383501
CC(C)(C)[C@H]1C(O)=C(C2=NS(=O)(=O)c3ccccc3N2)C(=O)N1Cc1ccc(F)cc1	CHEMBL381613
CC(C)CCN1C(=O)C(C2=NS(=O)(=O)c3ccccc3N2)=C(O)[C@@H]1C(C)(C)C	CHEMBL205341
CC(C)(C)CCN1C(=O)C(C2=NS(=O)(=O)c3ccccc3N2)=C(O)[C@@H]1C(C)(C)C	CHEMBL204350
CC(C)(C)[C@H]1C(O)=C(C2=NS(=O)(=O)c3ccccc3N2)C(=O)N1Cc1ccccc1	CHEMBL204628
CCCC1(CC(=O)O)OCCc2c1[nH]c1c(C)ccc(C#N)c21	CHEMBL206865
CCCC1(C(=O)O)CCCc2c1[nH]c1c(F)ccc(C#N)c21	CHEMBL379210
CCCC1(C(=O)O)CCCc2c1[nH]c1c(C)ccc(C#N)c21	CHEMBL208024
CCCC1(CC(=O)O)CCCc2c1[nH]c1c(C(N)=O)ccc(C#N)c21	CHEMBL439327
CCCC1(CC(=O)O)CCCc2c1[nH]c1c(Cl)cc(Br)cc21	CHEMBL208117
CCCC1(CC(=O)O)CCCc2c1[nH]c1c(F)ccc(F)c21	CHEMBL380333
CCCC1(CC(=O)O)CCCc2c1[nH]c1c(F)c(F)ccc21	CHEMBL205353
CCCC1(CC(=O)O)CCCc2c1[nH]c1cc(F)cc(F)c21	CHEMBL206047
CCCC1(CC(=O)O)CCCc2c1[nH]c1ccc(Cl)cc21	CHEMBL208050
CCCC1(CC(=O)O)CCCc2c1[nH]c1ccccc21	CHEMBL206937
CCCC1(C(=O)O)CCc2c1[nH]c1c(Cl)ccc(Cl)c21	CHEMBL445663
C=CCC1(C(=O)O)CCc2c1[nH]c1c(F)ccc(C#N)c21	CHEMBL383278
C=CCC1(C(=O)O)CCc2c1[nH]c1c(C)ccc(C#N)c21	CHEMBL381166
O=C(O)[C@@H]1CSCN1S(=O)(=O)c1cc(Cl)cc(Cl)c1O	CHEMBL207911
O=S(=O)(c1cc(Cl)cc(Cl)c1O)N1CCC[C@H]1c1nn[nH]n1	CHEMBL378114
COC(=O)[C@@H]1CCCN1S(=O)(=O)c1cc(Cl)cc(Cl)c1O	CHEMBL379608
O=C(O)[C@@H]1CCCN1S(=O)(=O)c1cc(Cl)c(Cl)c(Cl)c1O	CHEMBL210597
O=C(O)[C@@H]1CCCN1S(=O)(=O)c1cc(Cl)cc(Br)c1O	CHEMBL210596
O=C(O)[C@@H]1CCCN1S(=O)(=O)c1cc(Cl)cc(Cl)c1	CHEMBL206946
O=C(O)[C@@H]1CCCN1S(=O)(=O)c1cc(Cl)cc(Cl)c1O	CHEMBL207979
Cc1cc(NC(=O)c2ccccc2)c(S(=O)(=O)N2CCC[C@H]2C(=O)O)cc1Cl	CHEMBL208084
CC(=O)Nc1cc(C)c(Cl)cc1S(=O)(=O)N1CCC[C@H]1C(=O)O	CHEMBL379117
Nc1ccccc1S(=O)(=O)N1CCC[C@H]1C(=O)O	CHEMBL208343
O=C(O)c1ccc2c(c1)nc(-c1ccc(OCc3cc(N4CCCC4=O)ccc3-c3ccc(Cl)cc3)cc1F)n2C1CCCCC1	CHEMBL210297
CN(C)C(=O)Nc1ccc(-c2ccc(Cl)cc2)c(COc2ccc(-c3nc4cc(C(=O)O)ccc4n3C3CCCCC3)c(F)c2)c1	CHEMBL208585
CC(=O)N(c1ccc(-c2ccc(Cl)cc2)c(COc2ccc(-c3nc4cc(C(=O)O)ccc4n3C3CCCCC3)c(F)c2)c1)C(C)C	CHEMBL380002
CC(C)C(=O)N(C)c1ccc(-c2ccc(Cl)cc2)c(COc2ccc(-c3nc4cc(C(=O)O)ccc4n3C3CCCCC3)c(F)c2)c1	CHEMBL212363
CCN(C(C)=O)c1ccc(-c2ccc(Cl)cc2)c(COc2ccc(-c3nc4cc(C(=O)O)ccc4n3C3CCCCC3)c(F)c2)c1	CHEMBL377813
CC(=O)N(C)c1ccc(-c2ccc(Cl)cc2)c(COc2ccc(-c3nc4cc(C(=O)O)ccc4n3C3CCCCC3)c(F)c2)c1	CHEMBL374567
CC(=O)Nc1ccc(-c2ccc(Cl)cc2)c(COc2ccc(-c3nc4cc(C(=O)O)ccc4n3C3CCCCC3)c(F)c2)c1	CHEMBL213695
O=C(O)c1ccc2c(c1)nc(-c1ccc(OCc3cc(C(=O)N4CCOCC4)ccc3-c3ccc(Cl)cc3)cc1F)n2C1CCCCC1	CHEMBL379435
O=C(O)c1ccc2c(c1)nc(-c1ccc(OCc3cc(C(=O)N4CCCCC4)ccc3-c3ccc(Cl)cc3)cc1F)n2C1CCCCC1	CHEMBL411712
CN(C)C(=O)c1ccc(-c2ccc(Cl)cc2)c(COc2ccc(-c3nc4cc(C(=O)O)ccc4n3C3CCCCC3)c(F)c2)c1	CHEMBL378026
O=C(O)c1ccc2c(c1)nc(-c1ccc(OCc3cc(C(=O)NCCO)ccc3-c3ccc(Cl)cc3)cc1F)n2C1CCCCC1	CHEMBL213807
CC(C)NC(=O)c1ccc(-c2ccc(Cl)cc2)c(COc2ccc(-c3nc4cc(C(=O)O)ccc4n3C3CCCCC3)c(F)c2)c1	CHEMBL375133
CCCNC(=O)c1ccc(-c2ccc(Cl)cc2)c(COc2ccc(-c3nc4cc(C(=O)O)ccc4n3C3CCCCC3)c(F)c2)c1	CHEMBL214365
CNC(=O)c1ccc(-c2ccc(Cl)cc2)c(COc2ccc(-c3nc4cc(C(=O)O)ccc4n3C3CCCCC3)c(F)c2)c1	CHEMBL378053
O=C(O)c1ccc2c(c1)nc(-c1ccc(OCc3ccccc3-c3ccccc3)c(F)c1)n2C1CCCCC1	CHEMBL377907
O=C(O)c1ccc2c(c1)nc(-c1ccc(OCc3ccccc3-c3ccccc3)cc1C(F)(F)F)n2C1CCCCC1	CHEMBL384679
O=C(O)c1ccc2c(c1)nc(-c1ccc(OCc3ccccc3-c3ccccc3)cc1Cl)n2C1CCCCC1	CHEMBL379796
O=C(O)c1ccc2c(c1)nc(-c1ccc(OCc3ccccc3-c3ccccc3)cc1F)n2C1CCCCC1	CHEMBL387301
O=C(O)c1ccc2c(c1)nc(-c1ccc(OCc3ncccc3-c3ccc(Cl)cc3)cc1)n2C1CCCCC1	CHEMBL378524
O=C(O)c1ccc2c(c1)nc(-c1ccc(OCc3cccnc3-c3ccc(Cl)cc3)cc1)n2C1CCCCC1	CHEMBL212582
Cc1ncc(COc2ccc(-c3nc4cc(C(=O)O)ccc4n3C3CCCCC3)cc2)c(-c2ccc(Cl)cc2)n1	CHEMBL209921
Cc1nc(-c2ccc(Cl)cc2)c(COc2ccc(-c3nc4cc(C(=O)O)ccc4n3C3CCCCC3)cc2)s1	CHEMBL209396
Cc1nc(COc2ccc(-c3nc4cc(C(=O)O)ccc4n3C3CCCCC3)cc2)c(-c2ccc(Cl)cc2)s1	CHEMBL212583
Cc1nc(COc2ccc(-c3nc4cc(C(=O)O)ccc4n3C3CCCCC3)cc2)c(-c2ccc(Cl)cc2)o1	CHEMBL208843
CN(C)C(=O)c1ccc(COc2ccc(-c3nc4cc(C(=O)O)ccc4n3C3CCCCC3)cc2)c(-c2ccc(Cl)cc2)c1	CHEMBL378218
O=C(O)c1ccc2c(c1)nc(-c1ccc(OCc3cc(C(=O)NCc4ccccc4)ccc3-c3ccc(Cl)cc3)cc1)n2C1CCCCC1	CHEMBL209853
CN(C)C(=O)c1ccc(-c2ccc(Cl)cc2)c(COc2ccc(-c3nc4cc(C(=O)O)ccc4n3C3CCCCC3)cc2)c1	CHEMBL376688
CNC(=O)c1ccc(-c2ccc(Cl)cc2)c(COc2ccc(-c3nc4cc(C(=O)O)ccc4n3C3CCCCC3)cc2)c1	CHEMBL211639
NC(=O)c1ccc(-c2ccc(Cl)cc2)c(COc2ccc(-c3nc4cc(C(=O)O)ccc4n3C3CCCCC3)cc2)c1	CHEMBL438430
N#Cc1ccc(-c2ccc(Cl)cc2)c(COc2ccc(-c3nc4cc(C(=O)O)ccc4n3C3CCCCC3)cc2)c1	CHEMBL373786
O=C(O)c1ccc(-c2ccc(Cl)cc2)c(COc2ccc(-c3nc4cc(C(=O)O)ccc4n3C3CCCCC3)cc2)c1	CHEMBL376462
CC(=O)Nc1ccc(-c2ccc(Cl)cc2)c(COc2ccc(-c3nc4cc(C(=O)O)ccc4n3C3CCCCC3)cc2)c1	CHEMBL379931
CN(C)c1ccc(-c2ccc(Cl)cc2)c(COc2ccc(-c3nc4cc(C(=O)O)ccc4n3C3CCCCC3)cc2)c1	CHEMBL211213
CC(=O)c1ccc(-c2ccc(Cl)cc2)c(COc2ccc(-c3nc4cc(C(=O)O)ccc4n3C3CCCCC3)cc2)c1	CHEMBL211849
CN(C)S(=O)(=O)c1ccc(-c2ccc(Cl)cc2)c(COc2ccc(-c3nc4cc(C(=O)O)ccc4n3C3CCCCC3)cc2)c1	CHEMBL378469
NS(=O)(=O)c1ccc(-c2ccc(Cl)cc2)c(COc2ccc(-c3nc4cc(C(=O)O)ccc4n3C3CCCCC3)cc2)c1	CHEMBL378470
O=C(O)c1ccc2c(c1)nc(-c1ccc(OCc3ccccc3-c3ccc(Cl)cc3)cc1)n2C1CCCCC1	CHEMBL209425
O=C(O)c1ccc2c(c1)nc(-c1ccc(OCc3cc(Cl)ccc3-c3cccnc3)cc1)n2C1CCCCC1	CHEMBL209282
O=C(O)c1ccc2c(c1)nc(-c1ccc(OCc3cc(Cl)ccc3-c3cccc(Cl)c3)cc1)n2C1CCCCC1	CHEMBL378284
N#Cc1ccc(-c2ccc(Cl)cc2COc2ccc(-c3nc4cc(C(=O)O)ccc4n3C3CCCCC3)cc2)cc1	CHEMBL209681
NC(=O)c1ccc(-c2ccc(Cl)cc2COc2ccc(-c3nc4cc(C(=O)O)ccc4n3C3CCCCC3)cc2)cc1	CHEMBL377889
COc1ccc(-c2ccc(Cl)cc2COc2ccc(-c3nc4cc(C(=O)O)ccc4n3C3CCCCC3)cc2)cc1	CHEMBL211649
O=C(O)c1ccc(-c2ccc(Cl)cc2COc2ccc(-c3nc4cc(C(=O)O)ccc4n3C3CCCCC3)cc2)cc1	CHEMBL373930
Cc1ccc(-c2ccc(Cl)cc2COc2ccc(-c3nc4cc(C(=O)O)ccc4n3C3CCCCC3)cc2)cc1	CHEMBL378546
O=C(O)c1ccc2c(c1)nc(-c1ccc(OCc3cc(Cl)ccc3-c3ccc(Cl)cc3)cc1)n2C1CCCCC1	CHEMBL211507
O=C(O)c1ccc2c(c1)nc(-c1ccc(OCc3cc(Cl)ccc3-c3ccccc3)cc1)n2C1CCCCC1	CHEMBL212677
CC(C)CCn1c(=O)c(C2=NS(=O)(=O)c3cc(NS(C)(=O)=O)ccc3N2)c(O)c2cccnc21	CHEMBL210158
CCCCS(=O)(=O)Nc1ccc2c(c1)S(=O)(=O)NC(c1c(O)c3cccnc3n(CCC(C)C)c1=O)=N2	CHEMBL212355
CC(C)CCn1c(=O)c(C2=NS(=O)(=O)c3cc(NS(=O)(=O)C(C)C)ccc3N2)c(O)c2cccnc21	CHEMBL211336
CC(C)CCn1c(=O)c(C2=NS(=O)(=O)c3cc(NS(=O)(=O)c4ccccc4)ccc3N2)c(O)c2cccnc21	CHEMBL211408
CC(C)CCn1c(=O)c(C2=NS(=O)(=O)c3cc(NC(=O)C(F)(F)F)ccc3N2)c(O)c2cccnc21	CHEMBL377842
CC(C)CCn1c(=O)c(C2=NS(=O)(=O)c3cc(NCC(N)=O)ccc3N2)c(O)c2cccnc21	CHEMBL379826
CC(C)CCn1c(=O)c(C2=NS(=O)(=O)c3cc(NCC#N)ccc3N2)c(O)c2cccnc21	CHEMBL209444
CC(C)CCn1c(=O)c(C2=NS(=O)(=O)c3cc(N)ccc3N2)c(O)c2cccnc21	CHEMBL213509
CC(C)CCn1c(=O)c(C2=NS(=O)(=O)c3cc(OCC#N)ccc3N2)c(O)c2cccnc21	CHEMBL379045
CC(C)CCn1c(=O)c(C2=NS(=O)(=O)c3cc(OCCN)ccc3N2)c(O)c2cccnc21	CHEMBL426866
CC(C)CCn1c(=O)c(C2=NS(=O)(=O)c3cc(OCC(N)=O)ccc3N2)c(O)c2cccnc21	CHEMBL211874
CNC(=O)COc1ccc2c(c1)S(=O)(=O)NC(c1c(O)c3cccnc3n(CCC(C)C)c1=O)=N2	CHEMBL425607
CC(C)CCn1c(=O)c(C2=NS(=O)(=O)c3cc(OCC(=O)N(C)C)ccc3N2)c(O)c2cccnc21	CHEMBL208997
CC(C)CCn1c(=O)c(C2=NS(=O)(=O)c3cc(OCC(=O)O)ccc3N2)c(O)c2cccnc21	CHEMBL212417
CC(C)CCn1c(=O)c(C2=NS(=O)(=O)c3cc(O)ccc3N2)c(O)c2cccnc21	CHEMBL378174
COc1cccc2c1NC(c1c(O)c3cccnc3n(CCC(C)C)c1=O)=NS2(=O)=O	CHEMBL239976
O=c1c(C2=NS(=O)(=O)c3cc(Br)ccc3N2)c(O)c2cccnc2n1Cc1ccccc1	CHEMBL377240
Cc1ccc2c(c1)S(=O)(=O)NC(c1c(O)c3cccnc3n(Cc3ccccc3)c1=O)=N2	CHEMBL212120
COc1cccc2c1NC(c1c(O)c3cccnc3n(Cc3ccccc3)c1=O)=NS2(=O)=O	CHEMBL239524
CNS(=O)(=O)Nc1ccc2c(c1)S(=O)(=O)NC(c1c(O)c3ccccc3n(NC3CCC3)c1=O)=N2	CHEMBL210693
NS(=O)(=O)Nc1ccc2c(c1)S(=O)(=O)NC(c1c(O)c3ccccc3n(NC3CCC3)c1=O)=N2	CHEMBL379613
CNS(=O)(=O)Nc1ccc2c(c1)S(=O)(=O)NC(c1c(O)c3cccnc3n(CCC(C)C)c1=O)=N2	CHEMBL210760
CC(C)CCn1c(=O)c(C2=NS(=O)(=O)c3cc(NS(N)(=O)=O)ccc3N2)c(O)c2cccnc21	CHEMBL208740
CC(C)CCn1c(=O)c(C2=NS(=O)(=O)c3cc(NS(=O)(=O)N(C)C(=O)OCc4ccccc4)ccc3N2)c(O)c2cccnc21	CHEMBL209006
CC(C)CCn1c(=O)c(C2=NS(=O)(=O)c3cc(NS(=O)(=O)NN4CCCCC4)ccc3N2)c(O)c2cccnc21	CHEMBL212094
CC(C)CCn1c(=O)c(C2=NS(=O)(=O)c3cc(NS(=O)(=O)NCc4ccccc4)ccc3N2)c(O)c2cccnc21	CHEMBL210050
CC(C)CCn1c(=O)c(C2=NS(=O)(=O)c3cc(NS(=O)(=O)NCCc4ccccc4)ccc3N2)c(O)c2cccnc21	CHEMBL209031
CC(C)CCn1c(=O)c(C2=NS(=O)(=O)c3cc(NS(=O)(=O)NC(=O)OCCC#N)ccc3N2)c(O)c2cccnc21	CHEMBL210854
CC(C)CCn1c(=O)c(C2=NS(=O)(=O)c3cc(NS(=O)(=O)NN4CCC4)ccc3N2)c(O)c2cccnc21	CHEMBL210674
CC(C)CCn1c(=O)c(C2=NS(=O)(=O)c3cc(NS(=O)(=O)NN4CCCC4)ccc3N2)c(O)c2cccnc21	CHEMBL212200
CC(C)CCn1c(=O)c(C2=NS(=O)(=O)c3cc(NS(=O)(=O)NCc4cccc([N+](=O)[O-])c4)ccc3N2)c(O)c2cccnc21	CHEMBL211130
COc1ccccc1CNS(=O)(=O)Nc1ccc2c(c1)S(=O)(=O)N=C(c1c(O)c3cccnc3n(CCC(C)C)c1=O)N2	CHEMBL394033
COc1cccc(CNS(=O)(=O)Nc2ccc3c(c2)S(=O)(=O)N=C(c2c(O)c4cccnc4n(CCC(C)C)c2=O)N3)c1	CHEMBL238897
COc1ccc(CNS(=O)(=O)Nc2ccc3c(c2)S(=O)(=O)N=C(c2c(O)c4cccnc4n(CCC(C)C)c2=O)N3)cc1	CHEMBL394002
CC(C)CCn1c(=O)c(C2=NS(=O)(=O)c3cc(NS(=O)(=O)NCCC(N)=O)ccc3N2)c(O)c2cccnc21	CHEMBL208945
CC(C)CCn1c(=O)c(C2=NS(=O)(=O)c3cc(NS(=O)(=O)NC4CCNCC4)ccc3N2)c(O)c2cccnc21	CHEMBL211044
CC(C)CCn1c(=O)c(C2=NS(=O)(=O)c3cc(NS(=O)(=O)NCCN)ccc3N2)c(O)c2cccnc21	CHEMBL210671
CC(C)CCn1c(=O)c(C2=NS(=O)(=O)c3cc(NS(=O)(=O)NC4CCCC4)ccc3N2)c(O)c2cccnc21	CHEMBL378748
CC(C)CCn1c(=O)c(C2=NS(=O)(=O)c3cc(NS(=O)(=O)NC4CCCCC4)ccc3N2)c(O)c2cccnc21	CHEMBL384446
CC(C)CCn1c(=O)c(C2=NS(=O)(=O)c3cc(NS(=O)(=O)NCCO)ccc3N2)c(O)c2cccnc21	CHEMBL212223
CC(C)CCn1c(=O)c(C2=NS(=O)(=O)c3cc(NS(=O)(=O)Nc4ccccc4)ccc3N2)c(O)c2cccnc21	CHEMBL383733
COC(=O)c1ccccc1NS(=O)(=O)Nc1ccc2c(c1)S(=O)(=O)N=C(c1c(O)c3cccnc3n(CCC(C)C)c1=O)N2	CHEMBL239863
CC(C)CCn1c(=O)c(C2=NS(=O)(=O)c3cc(NS(=O)(=O)Nc4cccc(C(=O)NCC(N)=O)c4)ccc3N2)c(O)c2cccnc21	CHEMBL208595
CC(C)CCn1c(=O)c(C2=NS(=O)(=O)c3cc(NS(=O)(=O)Nc4cccc(C(N)=O)c4)ccc3N2)c(O)c2cccnc21	CHEMBL377394
CC(C)CCn1c(=O)c(C2=NS(=O)(=O)c3cc(NS(=O)(=O)Nc4cccc(C(=O)O)c4)ccc3N2)c(O)c2cccnc21	CHEMBL382997
CCOC(=O)c1cccc(NS(=O)(=O)Nc2ccc3c(c2)S(=O)(=O)N=C(c2c(O)c4cccnc4n(CCC(C)C)c2=O)N3)c1	CHEMBL396311
CC(C)CCn1c(=O)c(C2=NS(=O)(=O)c3cc(NS(=O)(=O)Nc4ccc(C(N)=O)cc4)ccc3N2)c(O)c2cccnc21	CHEMBL208817
CNC(=O)c1ccc(NS(=O)(=O)Nc2ccc3c(c2)S(=O)(=O)N=C(c2c(O)c4cccnc4n(CCC(C)C)c2=O)N3)cc1	CHEMBL241423
CC(C)CCn1c(=O)c(C2=NS(=O)(=O)c3cc(NS(=O)(=O)Nc4ccc(C(=O)O)cc4)ccc3N2)c(O)c2cccnc21	CHEMBL378727
COC(=O)c1ccc(NS(=O)(=O)Nc2ccc3c(c2)S(=O)(=O)N=C(c2c(O)c4cccnc4n(CCC(C)C)c2=O)N3)cc1	CHEMBL240779
CC(C)CCn1c(=O)c(C2=NS(=O)(=O)c3cc(NS(=O)(=O)NC(=O)OCC(=O)O)ccc3N2)c(O)c2cccnc21	CHEMBL377356
CC(C)CCn1c(=O)c(C2=NS(=O)(=O)c3cc(NS(=O)(=O)NC(=O)OCCOCc4ccccc4)ccc3N2)c(O)c2cccnc21	CHEMBL379718
COCCOC(=O)NS(=O)(=O)Nc1ccc2c(c1)S(=O)(=O)NC(c1c(O)c3cccnc3n(CCC(C)C)c1=O)=N2	CHEMBL208822
CCOC(=O)COC(=O)NS(=O)(=O)Nc1ccc2c(c1)S(=O)(=O)NC(c1c(O)c3cccnc3n(CCC(C)C)c1=O)=N2	CHEMBL379184
CC(C)CCn1c(=O)c(C2=NS(=O)(=O)c3cc(NS(=O)(=O)NC(=O)OCCN)ccc3N2)c(O)c2cccnc21	CHEMBL212728
CC(C)CCn1c(=O)c(C2=NS(=O)(=O)c3cc(NS(=O)(=O)NC(=O)OCc4ccccc4)ccc3N2)c(O)c2cccnc21	CHEMBL211004
C#CCOC(=O)NS(=O)(=O)Nc1ccc2c(c1)S(=O)(=O)N=C(c1c(O)c3cccnc3n(CCC(C)C)c1=O)N2	CHEMBL209357
C=CCOC(=O)NS(=O)(=O)Nc1ccc2c(c1)S(=O)(=O)N=C(c1c(O)c3cccnc3n(CCC(C)C)c1=O)N2	CHEMBL210491
CC(C)CCn1c(=O)c(C2=NS(=O)(=O)c3cc(NS(=O)(=O)NC(=O)OCCCl)ccc3N2)c(O)c2cccnc21	CHEMBL210541
COC(=O)NS(=O)(=O)Nc1ccc2c(c1)S(=O)(=O)N=C(c1c(O)c3cccnc3n(CCC(C)C)c1=O)N2	CHEMBL241629
O=C(O)c1cc2c(nc(-c3ccccc3)n2C2CCCCC2)s1	CHEMBL384794
O=C(O)c1cc2nc(-c3ccccc3)n(C3CCCCC3)c2s1	CHEMBL378495
O=C(O)c1cc2nc(-c3ccccc3)n(C3CCCCC3)c2[nH]1	CHEMBL213082
O=C(O)c1ccc2cc(C3CCCCC3)c(-c3ccccc3)nc2c1	CHEMBL211712
O=C(O)c1ccc2c(C3CCCCC3)c(-c3ccccc3)cn2c1	CHEMBL211766
O=C(O)c1ccc2c(C3CCCCC3)c(-c3ccccc3)[nH]c2n1	CHEMBL209796
CN(C)C(=O)Cn1c(-c2ccccc2)c(C2CCCCC2)c2ccc(C(=O)O)nc21	CHEMBL378758
O=C(O)c1cc2c(C3CCCCC3)c(-c3ccccc3)[nH]c2s1	CHEMBL448112
CN(C)C(=O)Cn1c(-c2ccccc2)c(C2CCCCC2)c2cc(C(=O)O)sc21	CHEMBL215848
O=C(O)c1cc2[nH]c(-c3ccccc3)c(C3CCCCC3)c2s1	CHEMBL386744
CN(C)C(=O)Cn1c(-c2ccccc2)c(C2CCCCC2)c2sc(C(=O)O)cc21	CHEMBL213832
COc1ccc(-c2nc3cc(C(=O)O)ccc3n2C2CCCCC2)cc1	CHEMBL213078
COc1ccc(-c2nc(/C=C/C(=O)O)cn2C2CCCCC2)cc1	CHEMBL214165
CC1(CCc2ccc(O)cc2)CC(=O)CC(=O)O1	CHEMBL215350
COc1ccc(CCC2(C3CCCC3)CC(=O)C(Sc3nncn3C)=C(O)O2)cc1Cl	CHEMBL215007
COc1ccc(CCC2(C3CCCC3)CC(=O)C(Sc3nccn3C)=C(O)O2)cc1Cl	CHEMBL217580
COc1ccc(CCC2(C3CCCC3)CC(=O)C(Sc3nnnn3C)=C(O)O2)cc1Cl	CHEMBL214781
COc1ccc(CCC2(C3CCCC3)CC(=O)C(Sc3ccc(O)cc3)=C(O)O2)cc1Cl	CHEMBL216044
COc1ccc(CCC2(C3CCCC3)CC(=O)C(Sc3ccccc3)=C(O)O2)cc1Cl	CHEMBL427410
CC(C)Oc1ccc(CCC2(C3CCCC3)CC(=O)CC(=O)O2)cc1F	CHEMBL214171
CCOc1ccc(CCC2(C3CCCC3)CC(=O)CC(=O)O2)cc1F	CHEMBL212390
COc1ccc(CCC2(C3CCCC3)CC(=O)CC(=O)O2)cc1F	CHEMBL215736
COc1ccc(CCC2(C3CCCC3)CC(=O)CC(=O)O2)cc1Cl	CHEMBL215735
Cc1cccc(CCC2(C3CCCC3)CC(=O)CC(=O)O2)c1	CHEMBL213307
O=C1CC(=O)OC(CCc2ccccc2)(C2CCCC2)C1	CHEMBL214680
O=C1CC(=O)OC(CCc2ccc(O)cc2)(C2CCCCC2)C1	CHEMBL215001
O=C1CC(=O)OC(CCc2ccc(O)cc2)(C2CCC2)C1	CHEMBL215925
CCCC1(CCc2ccc(OC)cc2)CC(=O)CC(=O)O1	CHEMBL215351
COC(=O)c1c(C(=O)O)ccc2c(C3CCCC3)c(-c3ccoc3)n(C)c12	CHEMBL213819
Cn1c(-c2ccoc2)c(C2CCCC2)c2ccc(C(=O)O)c(Cl)c21	CHEMBL214595
COc1c(C(=O)O)ccc2c(C3CCCC3)c(-c3ccoc3)n(C)c12	CHEMBL384028
Cn1c(-c2ccoc2)c(C2CCCC2)c2ccc(C(=O)O)c(O)c21	CHEMBL387405
O=C(O)c1ccc2c(c1)S(=O)(=O)C(c1ccoc1)=C2C1CCCC1	CHEMBL217360
O=C(O)c1ccc2c(C3CCCC3)c(-c3ccoc3)sc2c1	CHEMBL384453
O=C(O)c1ccc2c(C3CCCC3)c(-c3ccoc3)oc2c1	CHEMBL384144
Cc1c(-c2ccoc2)n(C2CCCC2)c2cc(C(=O)O)ccc12	CHEMBL1789968
Cn1c(-c2ccoc2)c(C2CCCC2)c2ccc(C(=O)O)cc21	CHEMBL214864
O=C(O)c1ccc2c(C3CCCC3)c(-c3ccoc3)[nH]c2c1	CHEMBL383960
O=C(O)/C=C/c1cc(-c2ccccn2)n(C2CCCCC2)n1	CHEMBL384169
O=C(O)/C=C/c1cc(C2CCCCC2)c(-c2ccccn2)[nH]1	CHEMBL425788
Cc1c(-c2ccccn2)n(C2CCCCC2)c2ccc(C(=O)O)cc12	CHEMBL387310
Cn1c(-c2ccccn2)c(C2CCCCC2)c2ccc(C(=O)O)cc21	CHEMBL215233
O=C(O)c1ccc2c(C3CCCCC3)c(-c3ccccn3)[nH]c2c1	CHEMBL214031
Cc1c(-c2ccccc2)n(C2CCCCC2)c2ccc(C(=O)O)cc12	CHEMBL215089
Cn1c(-c2ccoc2)c(C2CCCCC2)c2ccc(C(=O)O)nc21	CHEMBL216863
Cc1c(-c2ccoc2)n(C2CCCCC2)c2ccc(C(=O)O)cc12	CHEMBL215329
Cn1c(-c2ccoc2)c(C2CCCCC2)c2ccc(C(=O)O)cc21	CHEMBL386508
O=C(O)c1ccc2c(C3CCCCC3)c(-c3ccoc3)[nH]c2c1	CHEMBL216000
Cn1c(-c2ccccc2)c(C2CCCCC2)c2ccc(C(=O)O)nc21	CHEMBL263976
Cc1cc(SC2=C(O)OC(CCc3ccc(O)cc3)(C3CCCC3)CC2=O)c(C(C)(C)C)cc1N	CHEMBL37541
CN(C)C(C)(C)c1nc(O)c(O)c(C(=O)NCc2ccc(F)cc2)n1	CHEMBL386515
CN1CCOCC1c1nc(C(=O)NCc2ccc(F)cc2)c(O)c(=O)n1C	CHEMBL386710
CC(C)(NC(=O)c1ccc2c(C3CCCCC3)c3n(c2c1)CCOc1ccccc1-3)C(=O)O	CHEMBL216647
Cl.Cl.O=C(O)c1ccc2c(C3CCCCC3)c3n(c2c1)CCN(CCN1CCCCC1)c1ccccc1-3	CHEMBL1203926
CN(C)CCN1CCn2c(c(C3CCCCC3)c3ccc(C(=O)O)cc32)-c2ccccc21.Cl.Cl	CHEMBL1204385
CN(C)C(=O)CN1CCn2c(c(C3CCCCC3)c3ccc(C(=O)O)cc32)-c2ccccc21	CHEMBL385407
O=C(O)c1ccc2c(C3CCCCC3)c3n(c2c1)CCN(CCc1ccccc1)c1ccccc1-3	CHEMBL216865
O=C(O)c1ccc2c(C3CCCCC3)c3n(c2c1)CCN(Cc1ccccc1)c1ccccc1-3	CHEMBL440992
CC(=O)N1CCn2c(c(C3CCCCC3)c3ccc(C(=O)O)cc32)-c2ccccc21	CHEMBL217670
CC(C)N1CCn2c(c(C3CCCCC3)c3ccc(C(=O)O)cc32)-c2ccccc21	CHEMBL216143
CN1CCn2c(c(C3CCCCC3)c3ccc(C(=O)O)cc32)-c2ccccc21	CHEMBL215056
O=C(O)c1ccc2c(C3CCCCC3)c3n(c2c1)CCSc1ccccc1-3	CHEMBL215708
Cl.O=C(O)c1ccc2c(C3CCCCC3)c3n(c2c1)CCNc1ccccc1-3	CHEMBL1203925
O=C(O)c1ccc2c(c1)C1CCCOc3ccccc3C1=C2C1CCCCC1	CHEMBL217259
O=C(O)c1ccc2c(C3CCCCC3)c3n(c2c1)COc1ccccc1-3	CHEMBL425286
O=C(O)c1ccc2c(C3CCCCC3)c3n(c2c1)CCCc1ccccc1-3	CHEMBL216384
O=C(O)c1ccc2c(C3CCCCC3)c3n(c2c1)CCc1ccccc1-3	CHEMBL385206
O=C(O)c1ccc2c(C3CCCCC3)c3n(c2c1)CCOc1ccccc1-3	CHEMBL386726
O=C(O)c1ccc2c(C3CCCCC3)c3n(c2c1)CCOc1cc(OCc2ccccc2)ccc1-3	CHEMBL386319
Cn1c(-c2ccc(OCc3ccccc3)cc2)c(C2CCCCC2)c2ccc(C(=O)O)cc21	CHEMBL217213
O=C(O)c1ccc2c(C3CCCCC3)c3n(c2c1)Cc1ccccc1-3	CHEMBL217807
COc1cc(OC)c(CCC2(C3CCCC3)CC(O)=C(Sc3nc4nc(C)cc(C)n4n3)C(=O)O2)cc1Cl	CHEMBL222231
CCCCCSc1nc(-c2cccc(C(F)(F)F)c2)c(C#N)c(=O)[nH]1	CHEMBL2236423
CC(C)c1ccc(-c2nc(SCc3cccc([N+](=O)[O-])c3)[nH]c(=O)c2C#N)cc1	CHEMBL2236422
Cc1cccc(CSc2nc(-c3ccc(C(C)C)cc3)c(C#N)c(=O)[nH]2)c1	CHEMBL2236421
N#Cc1c(-c2ccccc2C(F)(F)F)nc(SCc2ccccc2Br)[nH]c1=O	CHEMBL2236420
Cc1ccccc1-c1nc(SCc2ccccc2Br)[nH]c(=O)c1C#N	CHEMBL2236419
COc1cc(CSc2nc(-c3ccccc3C)c(C#N)c(=O)[nH]2)cc(OC)c1	CHEMBL2236418
COc1cc(CSc2nc(-c3cccc(C)c3)c(C#N)c(=O)[nH]2)cc(OC)c1	CHEMBL2236417
N#Cc1c(-c2ccc(Br)cc2)nc(SCc2ccccc2Br)[nH]c1=O	CHEMBL2236416
Cc1cccc(CSc2nc(-c3ccc(Br)cc3)c(C#N)c(=O)[nH]2)c1	CHEMBL2236792
Cc1cccc(CSc2nc(-c3ccc(Cl)cc3Cl)c(C#N)c(=O)[nH]2)c1	CHEMBL2236791
CC(C)c1ccc(-c2nc(SCC3CCCCO3)[nH]c(=O)c2C#N)cc1	CHEMBL2236463
CCCCCSc1nc(-c2ccc(C(C)C)cc2)c(C#N)c(=O)[nH]1	CHEMBL2236462
CCCCCSc1nc(-c2ccccc2C(F)(F)F)c(C#N)c(=O)[nH]1	CHEMBL2236461
CCCCCSc1nc(-c2ccccc2C)c(C#N)c(=O)[nH]1	CHEMBL2236460
N#Cc1c(-c2cccc(C(F)(F)F)c2)nc(SCCC(=O)Oc2ccccc2)[nH]c1=O	CHEMBL2236459
CCCCCSc1nc(-c2cccc(C)c2)c(C#N)c(=O)[nH]1	CHEMBL2236458
N#Cc1c(-c2ccc(Br)cc2)nc(SCC2CCCCO2)[nH]c1=O	CHEMBL2236457
N#Cc1c(-c2ccc(Br)cc2)nc(SCCC(=O)Oc2ccccc2)[nH]c1=O	CHEMBL2236456
CCCCCSc1nc(-c2ccc(Br)cc2)c(C#N)c(=O)[nH]1	CHEMBL2236455
N#Cc1c(-c2ccc(Cl)cc2Cl)nc(SCCCc2ccccc2)[nH]c1=O	CHEMBL2236454
CCCCCSc1nc(-c2ccc(Cl)cc2Cl)c(C#N)c(=O)[nH]1	CHEMBL2236453
CCCCCSc1nc(-c2ccc(F)cc2F)c(C#N)c(=O)[nH]1	CHEMBL2236452
CC(C)c1ccc(-c2nc(SCc3ccc(OC(F)(F)F)cc3)[nH]c(=O)c2C#N)cc1	CHEMBL2236451
COc1cc(CSc2nc(-c3ccc(C(C)C)cc3)c(C#N)c(=O)[nH]2)cc(OC)c1	CHEMBL2236449
Cc1cccc(CSc2nc(-c3cc(Cl)cc(Cl)c3)c(C#N)c(=O)[nH]2)c1	CHEMBL2236448
COc1cc(CSc2nc(-c3cc(Cl)cc(Cl)c3)c(C#N)c(=O)[nH]2)cc(OC)c1	CHEMBL2236447
Cc1cccc(CSc2nc(-c3ccccc3C(F)(F)F)c(C#N)c(=O)[nH]2)c1	CHEMBL2236445
COc1cc(CSc2nc(-c3ccccc3C(F)(F)F)c(C#N)c(=O)[nH]2)cc(OC)c1	CHEMBL2236444
Cc1cccc(CSc2nc(-c3cc(F)cc(F)c3)c(C#N)c(=O)[nH]2)c1	CHEMBL2236443
COc1cc(CSc2nc(-c3cc(F)cc(F)c3)c(C#N)c(=O)[nH]2)cc(OC)c1	CHEMBL2236442
Cc1ccccc1-c1nc(SCc2cccc([N+](=O)[O-])c2)[nH]c(=O)c1C#N	CHEMBL2236441
Cc1cccc(CSc2nc(-c3ccccc3C)c(C#N)c(=O)[nH]2)c1	CHEMBL2236440
N#Cc1c(-c2cccc(C(F)(F)F)c2)nc(SCc2cccc([N+](=O)[O-])c2)[nH]c1=O	CHEMBL2236439
Cc1cccc(CSc2nc(-c3cccc(C(F)(F)F)c3)c(C#N)c(=O)[nH]2)c1	CHEMBL2236438
COc1cc(CSc2nc(-c3cccc(C(F)(F)F)c3)c(C#N)c(=O)[nH]2)cc(OC)c1	CHEMBL2236437
Cc1cccc(-c2nc(SCc3cccc([N+](=O)[O-])c3)[nH]c(=O)c2C#N)c1	CHEMBL2236435
Cc1cccc(CSc2nc(-c3cccc(C)c3)c(C#N)c(=O)[nH]2)c1	CHEMBL2236434
N#Cc1c(-c2ccc(Br)cc2)nc(SCc2cccc([N+](=O)[O-])c2)[nH]c1=O	CHEMBL2236431
COc1cc(CSc2nc(-c3ccc(Br)cc3)c(C#N)c(=O)[nH]2)cc(OC)c1	CHEMBL2236430
N#Cc1c(-c2ccc(Cl)cc2Cl)nc(SCc2ccc(OC(F)(F)F)cc2)[nH]c1=O	CHEMBL2236429
COc1cc(CSc2nc(-c3ccc(Cl)cc3Cl)c(C#N)c(=O)[nH]2)cc(OC)c1	CHEMBL2236428
N#Cc1c(-c2ccc(F)cc2F)nc(SCc2cccc([N+](=O)[O-])c2)[nH]c1=O	CHEMBL2236427
N#Cc1c(-c2ccc(F)cc2F)nc(SCc2ccccc2Br)[nH]c1=O	CHEMBL2236426
Cc1cccc(CSc2nc(-c3ccc(F)cc3F)c(C#N)c(=O)[nH]2)c1	CHEMBL2236425
COc1cc(CSc2nc(-c3ccc(F)cc3F)c(C#N)c(=O)[nH]2)cc(OC)c1	CHEMBL2236424
O=c1ccn([C@@H]2O[C@H](COP(=O)(O)OP(=O)(O)OP(=O)(O)O)[C@@H](O)[C@]23CCO3)c(=O)[nH]1	CHEMBL3121489
CNC(=O)c1c(-c2ccc(F)cc2)oc2ccc(-c3cc(C(=O)NC4(c5ccccc5)COC4)ccc3C)c(F)c12	CHEMBL3651431
CNC(=O)c1c(-c2ccc(F)cc2)oc2ccc(-c3cc(C(=O)NC4(c5ccccn5)COC4)ccc3C)c(F)c12	CHEMBL3651432
CNC(=O)c1c(-c2ccc(F)cc2)oc2ccc(-c3cc(C(=O)NC4(c5ccccn5)COC4)c(OC)cc3C)c(F)c12	CHEMBL3651433
CNC(=O)c1c(-c2ccc(F)cc2)oc2ccc(-c3cc(C(=O)NC4(c5ccccn5)COC4)cc(F)c3C)c(F)c12	CHEMBL3651434
CNC(=O)c1c(-c2ccc(F)cc2)oc2ccc(-c3cc(C(=O)NC4(c5ncccn5)COC4)ccc3C)c(F)c12	CHEMBL3651435
CNC(=O)c1c(-c2ccc(F)cc2)oc2ccc(-c3cc(C(=O)NC4(c5ncccn5)COC4)c(OC)cc3C)c(F)c12	CHEMBL3651436
CNC(=O)c1c(-c2ccc(F)cc2)oc2ccc(-c3cc(C(=O)NC4(c5ncccn5)COC4)cc(F)c3C)c(F)c12	CHEMBL3651437
O=c1ccn(C2OC(CO)[C@@H](O)[C@]23CCO3)c(=O)[nH]1	CHEMBL4106882
Nc1ccn(C2OC(CO)[C@@H](O)[C@]23CCCO3)c(=O)n1	CHEMBL4110895
Nc1ccn(C2OC(CO)[C@@H](O)[C@]23CCO3)c(=O)n1	CHEMBL4114490
CC(OP(=O)(O)OP(=O)(O)OP(=O)(O)O)[C@H]1O[C@@H](n2ccc3c(N)ncnc32)[C@](C)(F)[C@@H]1O	CHEMBL4110104
C[C@@H](OP(=O)(O)OP(=O)(O)OP(=O)(O)O)[C@H]1O[C@@H](n2ccc3c(N)ncnc32)[C@](C)(O)[C@@H]1O	CHEMBL4112513
C[C@H](OP(=O)(O)OP(=O)(O)OP(=O)(O)O)[C@H]1O[C@@H](n2ccc3c(N)ncnc32)[C@](C)(O)[C@@H]1O	CHEMBL3904975
COc1ccc2c(c1)CC1Cn3c-2c(C2CCCCC2)c2ccc(cc23)C(=O)NS(=O)(=O)N(C)CCOCCN(C)C1=O	CHEMBL3944097
COc1ccc2c(c1)C=C1Cn3c-2c(C2CCCCC2)c2ccc(cc23)C(=O)NS(=O)(=O)N(C)CCOCCN(C)C1=O	CHEMBL2043025
COc1ccc2c(c1)C1CC13Cn1c-2c(C2CCCCC2)c2ccc(cc21)C(=O)NS(=O)(=O)N(C)CCN1CCN(CC1)C3=O	CHEMBL3938685
COc1ccc2c(c1)C=C1Cn3c-2c(C2CCCCC2)c2ccc(cc23)C(=O)NS(=O)(=O)N2CCN(CCNC1=O)CC2	CHEMBL2043032
COc1ccc2c(c1)C1CC13Cn1c-2c(C2CCCCC2)c2ccc(cc21)C(=O)NS(=O)(=O)N(C)C/C=C/CCNC3=O	CHEMBL4108651
COc1ccc2c(c1)C1CC13Cn1c-2c(C2CCCCC2)c2ccc(cc21)C(=O)NS(=O)(=O)N(C)CCCCNC3=O	CHEMBL3914527
COc1ccc2c(c1)C=C1Cn3c-2c(C2CCCCC2)c2ccc(cc23)C(=O)NS(=O)(=O)N(C)C/C=C/CNC1=O	CHEMBL4109922
COc1ccc2c(c1)C[C@@H]1Cn3c-2c(C2CCCCC2)c2ccc(cc23)C(=O)NS(=O)(=O)N(C)CCOCCN(C)C1=O	CHEMBL2043042
COc1ccc2c(c1)C(C)=C1Cn3c-2c(C2CCCCC2)c2ccc(cc23)C(=O)NS(=O)(=O)N(C)CCOCCN(C)C1=O	CHEMBL3957774
COc1ccc2c(c1)C=C1Cn3c-2c(C2CCCCC2)c2ccc(cc23)C(=O)NS(=O)(=O)N(C)CCCCN(C)C1=O	CHEMBL2043027
CN1CCOCCN(C)S(=O)(=O)NC(=O)c2ccc3c(C4CCCCC4)c4n(c3c2)CC(=Cc2cc(F)ccc2-4)C1=O	CHEMBL2043034
CC1=C2Cn3c(c(C4CCCCC4)c4ccc(cc43)C(=O)NS(=O)(=O)N(C)CCOCCN(C)C2=O)-c2ccc(F)cc21	CHEMBL3931793
C[C@@]1(N=[N+]=[N-])[C@H](O)[C@@H](COP(=O)(O)OP(=O)(O)OP(=O)(O)O)O[C@H]1c1cnc2c(N)ncnn12	CHEMBL4112666
C[C@]1(N)[C@H](c2cnn3c(N)ncnc23)O[C@H](COP(=O)(O)OP(=O)(O)OP(=O)(O)O)[C@H]1O	CHEMBL4107429
C#C[C@@]1(O)[C@H](O)[C@@H](COP(=O)(O)OP(=O)(O)OP(=O)(O)O)O[C@H]1n1ccc(=O)[nH]c1=O.CCN(CC)CC.CCN(CC)CC.CCN(CC)CC.CCN(CC)CC	CHEMBL4215462
C#C[C@]1(O)[C@H](O)[C@@H](COP(=O)(O)OP(=O)(O)OP(=O)(O)O)O[C@H]1n1ccc(=O)[nH]c1=O.CCN(CC)CC.CCN(CC)CC.CCN(CC)CC.CCN(CC)CC	CHEMBL4212840
CC#C[C@@]1(O)[C@H](O)[C@@H](COP(=O)(O)OP(=O)(O)OP(=O)(O)O)O[C@H]1n1ccc(=O)[nH]c1=O.CCN(CC)CC.CCN(CC)CC.CCN(CC)CC.CCN(CC)CC	CHEMBL4205249
CCCCCCN(C)C.CCCCCCN(C)C.CCCCCCN(C)C.CCCCCCN(C)C.C[C@@]1(O)[C@H](O)[C@@H](COP(=O)(O)OP(=O)(O)OP(=O)(O)O)O[C@H]1n1ccc(=O)[nH]c1=O	CHEMBL4204763
COC(=O)NC(C(=O)N1CCCC1c1ncc(-c2ccc3c(c2)OCn2c-3c(F)c3cc(-c4cnc(C5CCCN5C(=O)C(NC(=O)OC)C(C)C)[nH]4)ccc32)[nH]1)C(C)C	CHEMBL4248257
CN(C)S(=O)(=O)NC(=O)c1ccc2c(C3CCCCC3)c(-c3ccccc3)n3c2c1OCC3	CHEMBL4243096
CNC(=O)c1c(-c2ccc(F)cc2)oc2ncc(-c3cccc(C(=O)NC(C)(C)C)c3)cc12	CHEMBL4279977
CCOc1nc2oc(-c3ccc(F)cc3)c(C(=O)NC)c2cc1-c1cccc(C(=O)NC(C)(C)C)c1	CHEMBL4282015
CCCc1nc2oc(-c3ccc(F)cc3)c(C(=O)NC)c2cc1-c1cccc(C(=O)NC(C)(C)C)c1	CHEMBL4292620
CCNc1nc2oc(-c3ccc(F)cc3)c(C(=O)NC)c2cc1-c1cccc(C(=O)NC(C)(C)C)c1	CHEMBL4278546
CNC(=O)c1c(-c2ccc(F)cc2)oc2nc(CCC(F)(F)F)c(-c3cccc(C(=O)NC(C)(C)C)c3)cc12	CHEMBL4289195
CNC(=O)c1c(-c2ccc(F)cc2)oc2nc(NCC(F)(F)F)c(-c3cccc(C(=O)NC(C)(C)C)c3)cc12	CHEMBL4288803
CCCNc1nc2oc(-c3ccc(F)cc3)c(C(=O)NC)c2cc1-c1cccc(C(=O)NC(C)(C)C)c1	CHEMBL4280902
CNC(=O)c1c(-c2ccc(F)cc2)oc2nc(NCCC(F)(F)F)c(-c3cccc(C(=O)NC(C)(C)C)c3)cc12	CHEMBL4285442
CNC(=O)c1c(-c2ccc(F)cc2)oc2nc(NCC(C)(F)F)c(-c3cccc(C(=O)NC(C)(C)C)c3)cc12	CHEMBL4277494
CCN(C)c1nc2oc(-c3ccc(F)cc3)c(C(=O)NC)c2cc1-c1cccc(C(=O)NC(C)(C)C)c1	CHEMBL4286862
CNC(=O)c1c(-c2ccc(F)cc2)oc2nc(C)c(-c3cccc(C(=O)NC(C)(C)C)c3)cc12	CHEMBL4278943
CNC(=O)c1c(-c2ccc(F)cc2)oc2nc(C(C)C)c(-c3cccc(C(=O)NC(C)(C)C)c3)cc12	CHEMBL4279640
CCCCc1nc2oc(-c3ccc(F)cc3)c(C(=O)NC)c2cc1-c1cccc(C(=O)NC(C)(C)C)c1	CHEMBL4287556
CNC(=O)c1c(-c2ccc(F)cc2)oc2nc(CCCCO)c(-c3cccc(C(=O)NC(C)(C)C)c3)cc12	CHEMBL4294791
CNC(=O)c1c(-c2ccc(F)cc2)oc2nc(NCC(F)(F)F)c(-c3cccc(C(=O)NC4(c5ccccc5)CC4)c3)cc12	CHEMBL4284172
CNC(=O)c1c(-c2ccc(F)cc2)oc2nc(NCC(F)(F)F)c(-c3cccc(C(=O)NC4(c5ccccn5)CC4)c3)cc12	CHEMBL4286495
CNC(=O)c1c(-c2ccc(F)cc2)oc2nc(NCC(F)(F)F)c(-c3cccc(C(=O)NC4(c5ncccn5)CC4)c3)cc12	CHEMBL4294371
CNC(=O)c1c(-c2ccc(F)cc2)oc2nc(NCC(F)(F)F)c(-c3cccc(C(=O)NC4(c5nc(C)no5)CC4)c3)cc12	CHEMBL3672390
CNC(=O)c1c(-c2ccc(F)cc2)oc2nc(NCC(F)(F)F)c(-c3cccc(C(=O)NC4(c5ncccn5)CCC4)c3)cc12	CHEMBL4290980
CNC(=O)c1c(-c2ccc(F)cc2)oc2nc(NCC(F)(F)F)c(-c3cccc(C(=O)NC4(c5ncccn5)COC4)c3)cc12	CHEMBL4293302
CNC(=O)c1c(-c2ccc(F)cc2)oc2nc(NCC(F)(F)F)c(-c3cccc(C(=O)NC(C)(C)c4ncccn4)c3)cc12	CHEMBL4282695
CNC(=O)c1c(-c2ccc(F)cc2)oc2nc(NCC(F)(F)F)c(-c3cccc(C(=O)NC45CC(C4)C5)c3)cc12	CHEMBL4287762
CNC(=O)c1c(-c2ccc(F)cc2)oc2nc(NCC(F)(F)F)c(-c3cccc(C(=O)NC4(C)CCC4)c3)cc12	CHEMBL4279843
CNC(=O)c1c(-c2ccc(F)cc2)oc2nc(NCC(F)(F)F)c(-c3cccc(C(=O)NC4(C)CC4)c3)cc12	CHEMBL4291164
CNC(=O)c1c(-c2ccc(F)cc2)oc2nc(CCC(F)(F)F)c(-c3cccc(C(=O)NC45CC(C4)C5)c3)cc12	CHEMBL4279139
CNC(=O)c1c(-c2ccc(F)cc2)oc2nc(NCC(F)(F)F)c(-c3cccc(C(=O)NC(C)(C)c4nc(C)no4)c3)cc12	CHEMBL3672389
CNC(=O)c1c(-c2ccc(F)cc2)oc2nc(NCC(F)(F)F)c(-c3cccc(C(=O)NC(C)(C)c4nnc(C)o4)c3)cc12	CHEMBL4286659
CNC(=O)c1c(-c2ccc(F)cc2)oc2nc(NCC(F)(F)F)c(-c3cccc(C(=O)NC(C)(C)c4noc(C)n4)c3)cc12	CHEMBL4279412
CNC(=O)c1c(-c2ccc(F)cc2)oc2nc(NCC(F)(F)F)c(-c3cccc(C(=O)NC(C)(C)c4noc(C(F)(F)F)n4)c3)cc12	CHEMBL4290092
CNC(=O)c1c(-c2ccc(F)cc2)oc2nc(NCC(F)(F)F)c(-c3cccc(C(=O)NC(C)(C)c4ncon4)c3)cc12	CHEMBL3672392
CNC(=O)c1c(-c2ccc(F)cc2)oc2nc(CCC(F)(F)F)c(-c3cccc(C(=O)NC(C)(C)c4ncon4)c3)cc12	CHEMBL3672387
CNC(=O)c1c(-c2ccc(F)cc2)oc2nc(CNS(C)(=O)=O)c(C3CC3)cc12	CHEMBL4283398
CNC(=O)c1c(-c2ccc(F)cc2)oc2nc(CNC(C)=O)c(C3CC3)cc12	CHEMBL4293007
O=C(CN1C(=O)S/C(=C\c2ccc(Cl)cc2Cl)C1=O)Nc1ccccc1	CHEMBL1689387
N=C1S/C(=C\c2ccccc2)C(=O)N1c1ccccc1	CHEMBL4470883
COc1ccc(NC(=O)CN2C(=O)S/C(=C\c3ccc(Cl)cc3Cl)C2=O)cc1	CHEMBL4462319
COc1ccc(NC(=O)CN2C(=O)S/C(=C\c3ccccc3)C2=O)cc1	CHEMBL4544375
O=C(CN1C(=O)S/C(=C\c2ccc(F)cc2)C1=O)Nc1ccc(Cl)cc1	CHEMBL4554145
COc1ccc(/C=C2\SC(=O)N(CC(=O)Nc3ccc(OC)cc3)C2=O)cc1	CHEMBL4554477
COc1ccc(NC(=O)CN2C(=O)S/C(=C\c3ccc(F)cc3)C2=O)cc1	CHEMBL4456569
COc1ccc(NC(=O)CN2C(=O)S/C(=C\c3ccc(Cl)cc3)C2=O)cc1	CHEMBL4455224
COc1ccc(/C=C2\SC(=O)N(CC(=O)Nc3ccc(Cl)cc3)C2=O)cc1	CHEMBL4467629
O=C(CN1C(=O)S/C(=C\c2ccccc2Cl)C1=O)Nc1ccccc1	CHEMBL1689375
COc1ccc(/C=C2\SC(=O)N(CC(=O)Nc3ccccc3)C2=O)cc1	CHEMBL1689386
O=C(CN1C(=O)S/C(=C\c2ccc(Cl)cc2)C1=O)Nc1ccccc1	CHEMBL1687959
O=C(CN1C(=O)S/C(=C\c2ccc(F)cc2)C1=O)Nc1ccccc1	CHEMBL4518864
O=C(CN1C(=O)S/C(=C\c2ccc(Cl)cc2)C1=O)Nc1ccc(Cl)cc1	CHEMBL556442
O=C(CN1C(=O)S/C(=C\c2ccccc2)C1=O)Nc1ccc(Cl)cc1	CHEMBL4471056
CC1CCC(C(=O)N(c2cc(-c3ccccc3)sc2C(=O)[O-])C2CCC(O)CC2)CC1.[Na+]	CHEMBL1673159
O=C(C/N=C1/S/C(=C\c2ccccc2)C(=O)N1c1ccccc1)Nc1ccccc1	CHEMBL4464093
O=c1/c(=C\c2ccccc2)sc2n1CN(c1ccccc1)CN=2	CHEMBL4594122
O=c1/c(=C\c2ccc(Cl)cc2)sc2n1CN(c1ccccc1)CN=2	CHEMBL4475793
COc1ccc(/C=c2/sc3n(c2=O)CN(c2ccccc2)CN=3)cc1	CHEMBL4457244
O=c1/c(=C\c2ccccc2Cl)sc2n1CN(c1ccccc1)CN=2	CHEMBL4578983
O=c1/c(=C\c2ccccc2)sc2n1CN(c1ccc(Cl)cc1)CN=2	CHEMBL4462166
O=c1/c(=C\c2ccc(F)cc2)sc2n1CN(c1ccc(Cl)cc1)CN=2	CHEMBL4521216
COc1ccc(/C=c2/sc3n(c2=O)CN(c2ccc(Cl)cc2)CN=3)cc1	CHEMBL4555125
O=c1/c(=C\c2ccccc2Cl)sc2n1CN(c1ccc(Cl)cc1)CN=2	CHEMBL4448077
O=c1/c(=C\c2ccc(Cl)cc2Cl)sc2n1CN(c1ccc(Cl)cc1)CN=2	CHEMBL4579787
COc1ccc(N2CN=c3s/c(=C/c4ccccc4)c(=O)n3C2)cc1	CHEMBL4464932
COc1ccc(N2CN=c3s/c(=C/c4ccc(F)cc4)c(=O)n3C2)cc1	CHEMBL4450833
COc1ccc(/C=c2/sc3n(c2=O)CN(c2ccc(OC)cc2)CN=3)cc1	CHEMBL4546969
COc1ccc(N2CN=c3s/c(=C/c4ccc(Cl)cc4Cl)c(=O)n3C2)cc1	CHEMBL4439768
COc1ccc2c(c1)[C@@H]1C[C@]1(C(=O)N1[C@H]3CC[C@@H]1CN(C)C3)Cn1c-2c(C2CCCCC2)c2ccc(C(=O)NS(=O)(=O)N(C)C)cc21	CHEMBL4105584
Cn1c(-c2ccccc2)c(C2CCCCC2)c2sc(C(=O)O)cc21	CHEMBL1236660
O=c1ccn([C@@H]2O[C@H](COP(=O)(O)OP(=O)(O)OP(=O)(O)O)[C@@H](O)[C@]2(F)Cl)c(=O)[nH]1	CHEMBL4088430
O=c1ccn([C@@H]2O[C@](F)(COP(=O)(O)OP(=O)(O)OP(=O)(O)O)[C@@H](O)[C@]2(F)Cl)c(=O)[nH]1	CHEMBL4592496
C[C@]1(Cl)[C@H](n2ccc(=O)[nH]c2=O)O[C@](F)(COP(=O)(O)OP(=O)(O)OP(=O)(O)O)[C@H]1O	CHEMBL4555315
C#C[C@@]1(F)[C@H](O)[C@@](F)(COP(=O)(O)OP(=O)(O)OP(=O)(O)O)O[C@H]1n1ccc(=O)[nH]c1=O	CHEMBL4454742
C#C[C@@]1(F)[C@H](O)[C@@H](COP(=O)(O)OP(=O)(O)OP(=O)(O)O)O[C@H]1n1ccc(=O)[nH]c1=O	CHEMBL4127921
C[C@@]1(F)[C@H](O)[C@@](F)(COP(=O)(O)OP(=O)(O)OP(=O)(O)O)O[C@H]1n1ccc(=O)[nH]c1=O	CHEMBL4440367
CC[C@@]1(O)[C@H](O)[C@@](F)(COP(=O)(O)OP(=O)(O)OP(=O)(O)O)O[C@H]1n1ccc(=O)[nH]c1=O	CHEMBL4546003
C#C[C@@]1(O)[C@H](O)[C@@](F)(COP(=O)(O)OP(=O)(O)OP(=O)(O)O)O[C@H]1n1ccc(=O)[nH]c1=O	CHEMBL4125966
O=c1ccn([C@@H]2O[C@](F)(COP(=O)(O)OP(=O)(O)OP(=O)(O)O)[C@@H](O)[C@]2(O)CF)c(=O)[nH]1	CHEMBL4543543
C[C@@]1(O)[C@H](O)[C@@](F)(COP(=O)(O)OP(=O)(O)OP(=O)(O)O)O[C@H]1n1ccc(=O)[nH]c1=O	CHEMBL4127030
C#C[C@@]1(O)[C@H](O)[C@@H](COP(=O)(O)OP(=O)(O)OP(=O)(O)O)O[C@H]1n1ccc(=O)[nH]c1=O	CHEMBL4127092
O=c1ccn([C@@H]2O[C@H](COP(=O)(O)OP(=O)(O)OP(=O)(O)O)[C@@H](O)[C@]2(O)CF)c(=O)[nH]1	CHEMBL4592592
C[C@@]1(F)[C@H](O)[C@@H](COP(=O)(O)OP(=O)(O)OP(=O)(O)O)O[C@H]1n1ccc(=O)[nH]c1=O	CHEMBL486231
C[C@@]1(O)[C@H](O)[C@@H](COP(=O)(O)OP(=O)(O)OP(=O)(O)O)O[C@H]1n1ccc(=O)[nH]c1=O	CHEMBL521487
COP(=O)(Nc1nc(-c2ccc(-c3cc4nc(C)cc(N)n4n3)cc2)sc1C(=O)O)c1ccc(C)cc1C	CHEMBL4444480
COP(=O)(Nc1nc(-c2ccc(-c3cc4nccc(N)n4n3)cc2)sc1C(=O)O)c1ccc(C)cc1C	CHEMBL4593826
COP(=O)(Nc1nn(-c2ccc(-c3cc4nc(C)cc(N)n4n3)cc2)cc1C(=O)O)c1ccc(C)cc1C	CHEMBL4441238
COP(=O)(Nc1nn(-c2ccc(-c3cc4nccc(N)n4n3)cc2)cc1C(=O)O)c1ccc(C)cc1C	CHEMBL4545438
Cc1ccc(S(=O)(=O)Nc2cc(-c3ccccc3)sc2C(=O)O)c(C)c1	CHEMBL167790
