# Supplementary material for: Predicting New Anti-Norovirus Inhibitor With the Help of Machine Learning Algorithms and Molecular Dynamics Simulation–Based Model
Source: Front Chem. 2021 Nov 17;9:753427. doi: 10.3389/fchem.2021.753427 (PMC8636098; doi:10.3389/fchem.2021.753427)
Supplement: Supplementary file 4 [file DataSheet2.CSV]

Smiles	PubChem CID	IC50 (nM)
CC(C)C[C@@H](C(N[C@@H](C[C@H](CCCN1)C1=O)/C=C(/C(N)=O)\C#N)=O)NC([C@H](Cc1cccc2ccccc12)NC(OCc1ccccc1)=O)=O	132135023	active	1170
CC(C)C[C@@H](C(N[C@@H](C[C@H](CCCN1)C1=O)C(O)S([O-])(=O)=O)=O)NC([C@H](Cc1cccc2ccccc12)NC(OCc1ccccc1)=O)=O.[Na+]	145962598	active	2630
CC(C)C[C@@H](C(NC(C[C@H](CCN1)C1=O)C1OC1S(C)(=O)=O)=O)NC([C@H](Cc1cccc2ccccc12)NC(OCc1ccccc1)=O)=O	132135175	active	30000
CC(C)C[C@@H](C(N[C@@H](C[C@H](CCCN1)C1=O)C(C(F)(F)F)=O)=O)NC([C@H](Cc1cccc2ccccc12)NC(OCc1ccccc1)=O)=O	132135021	active	2630
CC(C)C[C@@H](C(NC(C[C@H](CCN1)C1=O)/C=C/C=O)=O)NC([C@H](Cc1cccc2ccccc12)NC(OCc1ccccc1)=O)=O	145961666	inactive	10000
CC(C)C[C@@H](C(NC(C[C@H](CCN1)C1=O)C1OC1)=O)NC([C@H](Cc1cccc2ccccc12)NC(OCc1ccccc1)=O)=O	145961913	inactive	10000
CC(C)C[C@@H](C(N[C@@H](CNC(N1CCC1)=O)CO)=O)NC([C@H](Cc1cccc2ccccc12)NC(OCc1ccccc1)=O)=O	145963349	inactive	10000
CC(C)C[C@@H](C(N[C@@H](C[C@H](CCCN1)C1=O)CCl)=O)NC([C@H](Cc1cccc2ccccc12)NC(OCc1ccccc1)=O)=O	145961496	inactive	10000
CC(C)C[C@@H](C(N[C@@H](CCC(N1CCC1)=O)CO)=O)NC([C@H](Cc1cccc2ccccc12)NC(OCc1ccccc1)=O)=O	145961543	active	502
CC(C)C[C@@H](C(N[C@@H](C[C@H](CCCN1)C1=O)C=O)=O)NC([C@H](Cc1cccc2ccccc12)NC(OCc1ccccc1)=O)=O	132135039	active	150
CC(C)C[C@@H](C(N[C@@H](C[C@H](CCN1)C1=O)CS)=O)NC([C@H](Cc1cccc2ccccc12)NC(OCc1ccccc1)=O)=O	132135153	inactive	10000
CC(C)C[C@@H](C(N[C@@H](C[C@H](CCN1)C1=O)C=O)=O)NC([C@H](Cc1cccc2ccccc12)NC(OCc1ccccc1)=O)=O	71544385	active	60
CC(C)C[C@@H](C(N[C@@H](Cn1nncc1)CO)=O)NC([C@H](Cc1cccc2ccccc12)NC(OCc1ccccc1)=O)=O	145963394	inactive	10000
CC1=NC2=NC=CC2C(N)=N1	18334366	inactive	10000
CC(N=C(C12)N)=NC1=NC=C2C(N)=O	126562363	inactive	100000
C[C@@H](Cn1c2nc(C)nc(N)c2cc1)O	134823796	inactive	100000
CC(N=C(C12)Cl)=NC1=NC=C2C(OC)=O	126561942	inactive	100000
Cc1nc(N)c(ccn2[C@@H]3OC=CC3)c2n1	134823811	inactive	100000
Cc1nc(n([C@@H]2OC=CC2)cc2)c2c(Cl)n1	134823810	inactive	100000
Cc1nc(n(C[C@@H](CO)O)cc2)c2c(Cl)n1	134823803	inactive	100000
C[C@@H](Cn1c2nc(C)nc(N)c2c(C(N)=O)c1)O	134823795	inactive	100000
Cc1nc(N)c(c(C(N)=O)cn2C[C@@H](CO)O)c2n1	126578505	inactive	100000
Cc1nc(N)c(c(C(N)=O)cn2[C@@H]3OCCC3)c2n1	134823806	inactive	100000
Cc1nc(N)c(c(C#N)cn2[C@@H](C=C3)O[C@@H]3O)c2n1	134823807	inactive	100000
Cc1nc(N)c(c(C#N)cn2[C@@H](C=C3)O[C@@H]3O)c2n1	134823807	inactive	100000
Cc1nc(N)c(ccn2[C@@H]([C@@H]3O)O[C@H](CO)[C@H]3O)c2n1	76318222	inactive	100000
Cc1nc(N)c(ccn2[C@@H]([C@@H]3O)O[C@H](CO)[C@H]3O)c2n1	76318222	inactive	100000
Cc1nc(N)c(ccn2[C@@H]([C@@H]3O)O[C@H](CO)[C@H]3O)c2n1	76318222	inactive	100000
Cc1nc(N)c(c(C(N)=O)cn2[C@@H](C=C3)O[C@@H]3O)c2n1	134823813	inactive	100000
Cc1nc(n([C@@H]([C@@H]([C@@H]2O)O)O[C@@H]2O)cc2C#N)c2c(Cl)n1	134823809	inactive	100000
Cc1nc(N)c(c(I)cn2[C@@H]([C@@H]3O)O[C@H](CO)[C@H]3O)c2n1	76314649	inactive	100000
Cc1nc(n([C@@H]([C@@H]2O)O[C@H](CO)[C@H]2O)cc2C#N)c2c(Cl)n1	126561662	inactive	100000
Cc(nc1)nc2c1c(C(N)=O)cn2[C@@H]([C@@H]1O)O[C@H](CO)[C@H]1O	126562372	inactive	100000
Cc1nc(O)c(c(C#N)cn2[C@@H]([C@@H]3O)O[C@H](CO)[C@H]3O)c2n1	126562369	inactive	100000
Cc1nc(N)c(c(C(N)=O)cn2[C@@H](C3)O[C@H](CO)[C@H]3O)c2n1	126564503	inactive	100000
C[C@H]([C@H]([C@H]1O)O)O[C@H]1n1c2nc(C)nc(N)c2c(C(N)=O)c1	126564505	inactive	100000
Cc1nc(N)c(c(C#N)cn2[C@@H]([C@@H]3O)O[C@H](CO)[C@H]3O)c2n1	126561637	inactive	121000
Cc1nc(N)c(c(C(N)=O)cn2[C@@H]([C@@H]([C@@H]3O)O)O[C@@H]3O)c2n1	130206331	inactive	100000
Cc1nc(SC)c(c(I)cn2[C@@H]([C@@H]3O)O[C@H](CO)[C@H]3O)c2n1	126561792	inactive	100000
Cc(nc1)nc2c1c(C(O)=O)cn2[C@@H]([C@@H]1O)O[C@H](CO)[C@H]1O	126562373	inactive	100000
Cc1nc(OC)c(c(I)cn2[C@@H]([C@@H]3O)O[C@H](CO)[C@H]3O)c2n1	126561789	inactive	100000
C[C@H](Cn1c2nc(C)nc(N)c2c(C(N)=O)c1)OCP(O)(O)=O	126562807	inactive	100000
Cc1nc(O)c(c(C(N)=O)cn2[C@@H]([C@@H]3O)O[C@H](CO)[C@H]3O)c2n1	126562362	inactive	53800
Cc1nc(OC)c(c(CN)cn2[C@@H]([C@@H]3O)O[C@H](CO)[C@H]3O)c2n1	134823794	inactive	100000
Cc1nc(OC)c(c(C#N)cn2[C@@H]([C@@H]3O)O[C@H](CO)[C@H]3O)c2n1	126562360	inactive	100000
Cc1nc(N)c(c(C(N)=O)cn2[C@@H]([C@@H]3O)O[C@H](CN)[C@H]3O)c2n1	126561681	inactive	100000
Cc1nc(N)c(c(C(N)=O)cn2[C@@H]([C@@H]3O)O[C@H](CO)[C@H]3N)c2n1	126564506	inactive	100000
Cc1nc(N)c(c(C(N)=N)cn2[C@@H]([C@@H]3O)O[C@H](CO)[C@H]3O)c2n1	126561676	inactive	100000
NC(c1cn([C@@H]([C@@H]2O)O[C@H](CO)[C@H]2O)c2nc(N)nc(N)c12)=O	126561673	inactive	100000
Cc1nc(N)c(c(C(N)=O)cn2[C@@H]([C@@H]3O)O[C@H](CO)[C@H]3F)c2n1	126562381	inactive	100000
Cc1nc(N)c(c(C(N)=O)cn2[C@@H]([C@@H]3O)O[C@@H](CO)[C@H]3O)c2n1	134823822	inactive	100000
Cc1nc(N)c(c(C(N)=O)cn2[C@@H]([C@@H]3O)O[C@H](CO)[C@H]3O)c2n1	126520436	active	2650
Cc1nc(N)c(c(C(N)=O)cn2[C@@H]([C@@H]3O)O[C@H](CO)[C@H]3O)c2n1	126520436	active	3080
Cc1nc(N)c(c(C(N)=O)cn2[C@@H]([C@@H]3O)O[C@H](CO)[C@H]3O)c2n1	126520436	inactive	100000
Cc1nc(N)c(c(C(N)=O)cn2[C@@H]([C@@H]3O)O[C@H](CO)[C@H]3O)c2n1	126520436	inactive	100000
Cc1nc(N)c(c(C(N)=O)cn2[C@@H]([C@H]3O)O[C@H](CO)[C@H]3O)c2n1	126578509	active	50000
Cc1nc(N)c(c(S(O)(=O)=O)cn2[C@@H]([C@@H]3O)O[C@H](CO)[C@H]3O)c2n1	126564482	inactive	100000
NC(c1cn([C@@H]([C@@H]2O)O[C@H](CO)[C@H]2O)c2nc(C#N)nc(N)c12)=O	134823821	inactive	100000
Cc1nc(NN)c(c(C(N)=O)cn2[C@@H]([C@@H]3O)O[C@H](CO)[C@H]3O)c2n1	126561678	inactive	100000
Cc1nc(N)c(c(C(NO)=N)cn2[C@@H]([C@@H]3O)O[C@H](CO)[C@H]3O)c2n1	126564484	inactive	100000
Cc1nc(N)c(c(C(N)=O)cn2[C@@H](C3(F)F)O[C@H](CO)[C@H]3O)c2n1	126562814	inactive	100000
NC(c1cn([C@@H]([C@@H]2O)O[C@H](CO)[C@H]2O)c2nc(CO)nc(N)c12)=O	126562382	inactive	100000
Cc1nc(NO)c(c(C(N)=O)cn2[C@@H]([C@@H]3O)O[C@H](CO)[C@H]3O)c2n1	126561677	inactive	100000
Cc1nc(N)c(c(C(N)=O)cn2[C@@H]([C@@H]3O)O[C@H](CO)[C@H]3O)c2[n+]1[O-]	126585917	active	23600
CCc1nc(N)c(c(C(N)=O)cn2[C@@H]([C@@H]3O)O[C@H](CO)[C@H]3O)c2n1	126564495	inactive	200000
C[C@@]1([C@H](n2c3nc(C)nc(N)c3c(C(N)=O)c2)O[C@H](CO)[C@H]1O)O	126562811	inactive	100000
CC([C@H]([C@H]([C@H]1O)O)O[C@H]1n1c2nc(C)nc(N)c2c(C(N)=O)c1)O	126578513	inactive	100000
Cc1nc(NC)c(c(C(N)=O)cn2[C@@H]([C@@H]3O)O[C@H](CO)[C@H]3O)c2n1	126562366	inactive	100000
Cc1nc(N)c(c(C(NC)=O)cn2[C@@H]([C@@H]3O)O[C@H](CO)[C@H]3O)c2n1	126561791	inactive	100000
Cc1nc(n([C@@H]([C@@H]2O)O[C@H](CO)[C@H]2O)c(Br)c2C(N)=O)c2c(N)n1	126561944	inactive	100000
Cc1nc(N)c(c(C(N)=O)cn2[C@@H]([C@@H]([C@@H]3O)O)O[C@@]3(CO)F)c2n1	126561691	inactive	100000
Cc1nc(N)c(c(C(N)=O)cn2C[C@@H](CO)OCP(O)(O)=O)c2n1	126562810	inactive	100000
Cc1nc(N)c(c(-c2nnn[nH]2)cn2[C@@H]([C@@H]3O)O[C@H](CO)[C@H]3O)c2n1	126562361	inactive	61500
Cc1nc(N)c(c(C(N)=O)cn2[C@@H]([C@@H]3N=[N+]=[N-])O[C@H](CO)[C@H]3O)c2n1	134823818	inactive	100000
Cc1nc(N)c(c(C(N)=O)cn2[C@@H]([C@@H]3O)O[C@H](CO)[C@H]3N=[N+]=[N-])c2n1	126564507	inactive	100000
Cc1nc(N)c(c(C#N)cn2[C@@H]([C@@H]([C@@H]3O)O)O[C@@]3(CO)[N-][N+]#N)c2n1	126561684	inactive	100000
Cc1nc(N)c(c(C(N)=O)c(C=C)n2[C@@H]([C@@H]3O)O[C@H](CO)[C@H]3O)c2n1	126578508	inactive	100000
Cc1nc(N(C)C)c(c(C(N)=O)cn2[C@@H]([C@@H]3O)O[C@H](CO)[C@H]3O)c2n1	126562368	inactive	100000
CC#Cc1nc(N)c(c(C(N)=O)cn2[C@@H]([C@@H]3O)O[C@H](CO)[C@H]3O)c2n1	126564502	inactive	100000
Cc1nc(N)c(c(C(N(C)C)=O)cn2[C@@H]([C@@H]3O)O[C@H](CO)[C@H]3O)c2n1	126561790	inactive	100000
Cc1nc(N)c(c(C(OC)=N)cn2[C@@H]([C@@H]3O)O[C@H](C[N-][N+]#N)[C@H]3O)c2n1	134823805	inactive	100000
Cc1nc(N)c(c(C(N)=O)cn2[C@@H]([C@@H]([C@@H]3O)O)O[C@@]3(CO)N=[N+]=[N-])c2n1	126578514	inactive	100000
NC(c1cn([C@@H]([C@@H]2O)O[C@H](CO)[C@H]2O)c2nc(C(F)(F)F)nc(N)c12)=O	126562808	inactive	100000
NC(c1cn([C@@H]([C@@H]2O)O[C@H](CO)[C@H]2O)c2nc(C(F)(F)F)nc(N)c12)=O	126562808	inactive	100000
Cc1nc(N)c(c(C(N)=O)cn2[C@@H]([C@@H]3O)O[C@H](CP(O)(O)=O)[C@H]3O)c2n1	126578512	inactive	100000
Cc1nc(N)c(c(C(N)=O)cn2[C@@H]([C@@H]3O)O[C@H](CC4)[C@H]3OP4(O)=O)c2n1	126561674	inactive	100000
CC1(C)O[C@H]2[C@H](n3c4nc(C)nc(N)c4c(C(N)=O)c3)O[C@H](CO)[C@H]2O1	126561933	active	20000
Cc1nc(N)c(c(C(N)=O)cn2[C@@H]([C@@H]([C@@H]3O4)O)O[C@@H]3OCP4(O)=O)c2n1	134823799	inactive	100000
CCOP(CO[C@H](C)Cn1c2nc(C)nc(N)c2c(C(N)=O)c1)(OCC)=O	126562806	inactive	100000
Cc1nc(N)c(ccn2[C@@H]([C@@H]3O)O[C@H](COCc4ccccc4)[C@H]3O)c2n1	134823800	inactive	100000
Nc1c(c(C#N)cn2[C@@H]([C@@H]3O)O[C@H](CO)[C@H]3O)c2nc(-c2ccccc2)n1	126561656	inactive	100000
Cc1nc(N)c(c(C(OC)=N)cn2[C@@H]([C@@H]([C@@H]3O)O)O[C@@]3(CO)[N-][N+]#N)c2n1	126562769	inactive	100000
Cc1nc(/N=C/N(C)C)c(c(C(N)=O)cn2[C@@H]([C@@H]3O)O[C@H](CO)[C@H]3O)c2n1	126561692	active	5500
Cc1nc(N)c(c(C(N)=O)cn2[C@@H]([C@@H]3O)O[C@H](COP(O)(O)=O)[C@H]3O)c2n1	126562397	active	3150
Cc1nc(N)c(c(C(N)=O)cn2[C@@H]([C@@H]([C@@H]3O)O)O[C@@H]3OCP(O)(O)=O)c2n1	126564497	inactive	100000
Cc1nc(N)c(c(C(N)=O)cn2[C@@H]([C@@H]([C@@H]3O)O)O[C@@H]3OCP(O)(O)=O)c2n1	126564497	inactive	100000
CCOP(CO[C@H](C=C1)O[C@H]1n(cc1C#N)c2c1c(Cl)nc(C)n2)(OCC)=O	134823808	inactive	100000
C[C@@H](C(OC[C@H]([C@H]([C@H]1O)O)O[C@H]1n1c2nc(C)nc(N)c2c(C(N)=O)c1)=O)N	126561699	active	2000
Cc1nc(N)c(c(C(N)=O)cn2[C@@H]([C@@H]([C@@H]3O)O)O[C@@H]3OCCP(O)(O)=O)c2n1	134823814	inactive	100000
Cc1nc(N)c(c(C(N)=O)cn2[C@@H]([C@@H]3O)O[C@H](COCP(O)(O)=O)[C@H]3O)c2n1	126564499	inactive	100000
CCOP(CO[C@@H](Cn1c2nc(C)nc(N)c2c(C(N)=O)c1)CO)(OCC)=O	126561689	inactive	100000
CCOP(COC(Cn1c2nc(C)nc(N)c2c(C(N)=O)c1)CO)(OCC)=O	134823820	inactive	100000
NC(c1cn([C@@H]([C@@H]2O)O[C@H](CO)[C@H]2O)c2nc(-c3ccccc3)nc(N)c12)=S	126561657	inactive	100000
NC(c1cn([C@@H]([C@@H]2O)O[C@H](CO)[C@H]2O)c2nc(-c3ccccc3)nc(N)c12)=S	126561657	inactive	100000
NC(c1cn([C@@H]([C@@H]2O)O[C@H](CO)[C@H]2O)c2nc(-c3ccccc3)nc(N)c12)=O	126564496	inactive	100000
Cc1nc(N)c(c(C#N)cn2[C@@H]([C@@H]3O)O[C@H](COCc4ccccc4)[C@H]3O)c2n1	134823792	inactive	100000
CC(C)[C@@H](C(OC[C@H]([C@H]([C@H]1O)O)O[C@H]1n1c2nc(C)nc(N)c2c(C(N)=O)c1)=O)N	126561797	active	3025
CCOP(COC[C@H](C=C1)O[C@H]1n1c2nc(C)nc(N)c2c(C(N)=O)c1)(OCC)=O	126564498	inactive	100000
CCOP(CO[C@H]([C@H]([C@H]1O)O)O[C@H]1n1c2nc(C)nc(N)c2c(C#N)c1)(OCC)=O	126561663	inactive	100000
CCOP(CO[C@H]([C@H]([C@H]1O)O)O[C@H]1n1c2nc(C)nc(N)c2c(C#N)c1)(OCC)=O	126561663	inactive	100000
CCOP(C[C@H]([C@H]([C@H]1O)O)O[C@H]1n1c2nc(C)nc(N)c2c(C(N)=O)c1)(OCC)=O	126578511	inactive	100000
Cc1nc(N)c(c(C(O)=O)cn2[C@@H]([C@@H]3O)O[C@H](COCc4ccccc4)[C@H]3O)c2n1	134823793	inactive	100000
Cc1nc(N)c(c(C(N)=O)cn2[C@@H]([C@@H]3O)O[C@H](COCc4ccccc4)[C@H]3O)c2n1	134823790	inactive	100000
CCOP(CCO[C@H]([C@H]([C@H]1O)O)O[C@H]1n(cc1C#N)c2c1c(Cl)nc(C)n2)(OCC)=O	134823812	inactive	100000
CC(C)C[C@@H](C(OC[C@H]([C@H]([C@H]1O)O)O[C@H]1n1c2nc(C)nc(N)c2c(C(N)=O)c1)=O)N	126564473	active	4400
CC(C)[C@@H](C(OC[C@H]([C@H]([C@H]1O)O)OC1(C)n1c2nc(C)nc(N)c2c(C(N)=O)c1)=O)N	134823819	inactive	100000
CCOP(CO[C@H]([C@H]([C@H]1O)O)O[C@H]1n1c2nc(C)nc(N)c2c(C(N)=O)c1)(OCC)=O	130396105	inactive	100000
CCOP(CC[C@H]([C@H]([C@H]1O)O)O[C@H]1n1c2nc(C)nc(N)c2c(C(N)=O)c1)(OCC)=O	126561664	inactive	100000
CC(OC[C@H]([C@H]([C@H]1OC(C)=O)OC(C)=O)O[C@H]1n1c2nc(C)nc(N)c2c(C(N)=O)c1)=O	126562379	inactive	88700
CCOP(COC[C@H]([C@H]([C@H]1O)O)O[C@H]1n1c2nc(C)nc(N)c2c(C(N)=O)c1)(OCC)=O	126562816	inactive	100000
CCCC(CCC)C(Nc1c(c(C(N)=O)cn2[C@@H]([C@@H]3O)O[C@H](CO)[C@H]3O)c2nc(C)n1)=O	126562378	inactive	100000
Cc1nc(N)c(c(C#N)cn2[C@@H]([C@@H]3O)O[C@H](COC(C(OC)=O)P(OC)(OC)=O)[C@H]3O)c2n1	134823801	inactive	100000
Cc1nc(N)c(c(C(N)=O)cn2[C@@H]([C@@H]3O)O[C@H](COC(C(OC)=O)P(OC)(OC)=O)[C@H]3O)c2n1	134823802	inactive	100000
Cc1nc(N)c(c(C(N)=O)cn2[C@@H]([C@@H]3O)O[C@H](COC([C@H](Cc4ccccc4)N)=O)[C@H]3O)c2n1	126561999	active	2200
CC1(C)O[C@H]2[C@H](n3c4nc(C)nc(N)c4c(C(OC)=N)c3)O[C@H](COS(CCCCl)(=O)=O)[C@H]2O1	134823804	inactive	100000
CCOP(COC[C@H]([C@H]1OC(C)(C)O[C@H]11)O[C@H]1n1c2nc(C)nc(N)c2c(C(N)=O)c1)(OCC)=O	126561935	inactive	100000
CC(C)OC([C@H](C)NP(O)(OC[C@H]([C@H]([C@H]1O)O)O[C@H]1n1c2nc(C)nc(N)c2c(C(N)=O)c1)=O)=O	126562365	active	3200
CC(Nc1c(c(C(N)=O)cn2[C@@H]([C@@H]3OC(C)=O)O[C@H](COC(C)=O)[C@H]3OC(C)=O)c2nc(C)n1)=O	130207001	inactive	100000
NC(c1cn([C@@H]([C@@H]2O)O[C@H](COCc3ccccc3)[C@H]2O)c2nc(-c3ccccc3)nc(N)c12)=O	134823789	inactive	100000
CC(C)[C@@H](C(OC[C@H]([C@H]([C@@]1(C)O)OC(C(C(C)C)N)=O)O[C@H]1n1c2nc(C)nc(N)c2c(C(N)=O)c1)=O)N	126561679	inactive	100000
C[C@@H](C(OC)=O)NP(OC[C@H]([C@H]([C@H]1O)O)O[C@H]1n1c2nc(C)nc(N)c2c(C(N)=O)c1)(Oc1ccccc1)=O	126561651	active	21000
CC(C)[C@@H](C(OC[C@H]([C@H]([C@@]1(C)O)O)O[C@H]1n1c2nc(C)nc(OC)c2c(C(N)=O)c1)=O)NC(OC(C)(C)C)=O	134823797	inactive	100000
C[C@@H](C(OC[C@H]([C@H]([C@H]1O)O)O[C@H]1n1c2nc(C)nc(N)c2c(C(N)=O)c1)=O)c(ccc1c2)cc1ccc2OC	126561949	active	20200
C[C@@H](C(OC[C@H]([C@H]([C@H]1O)O)O[C@H]1n1c2nc(C)nc(N)c2c(C(N)=O)c1)=O)c(ccc1c2)cc1ccc2OC	126561949	inactive	71800
CC(C)OC([C@H](C)NP(OC[C@H]([C@H]([C@H]1O)O)O[C@H]1n1c2nc(C)nc(N)c2c(C(N)=O)c1)(Oc1ccccc1)=O)=O	126564487	inactive	100000
Cc1nc(N)c(c(C(N)=O)cn2[C@@H]([C@@H]3O)O[C@H](COP(NCc4ccccc4)(NCc4ccccc4)=O)[C@H]3O)c2n1	134823816	inactive	64500
C[C@@H](C(OC[C@H]([C@H]1OC(C)(C)O[C@@H]11)O[C@H]1n1c2nc(C)nc(N)c2c(C(N)=O)c1)=O)c(ccc1c2)cc1ccc2OC	126561953	inactive	100000
CC(C)OC([C@H](C)NP(OC[C@H]([C@H]([C@H]1O)O)O[C@H]1n1c2nc(C)nc(N)c2c(C(N)=O)c1)(OCc1c(C)cccc1)=O)=O	126561650	active	20000
CC(C)OC([C@H](C)NP(OC[C@H]([C@H]([C@H]1O2)OC2=O)O[C@H]1n1c2nc(C)nc(N)c2c(C(N)=O)c1)(Oc1ccccc1)=O)=O	126564491	inactive	68400
CCCCCCCCCCCCCCCCOCCC(OC[C@H]([C@H]([C@H]1O)O)O[C@H]1n1c2nc(C)nc(N)c2c(C(N)=O)c1)=O	126562829	active	3500
CCCCCCCCCCCCCCCCOCCCOP(CO[C@@H](Cn1c2nc(C)nc(N)c2c(C(N)=O)c1)CO)(O)=O	126561686	inactive	75300
C[C@@H](C(OCc1ccccc1)=O)NP(OC[C@H]([C@H]([C@H]1O)O)O[C@H]1n1c2nc(C)nc(N)c2c(C(N)=O)c1)(Oc1ccccc1)=O	126562007	active	18100
CCCCCCCCCCCCCCCCOCCCC(Nc1c(c(C(N)=O)cn2[C@@H]([C@@H]3O)O[C@H](CO)[C@H]3O)c2nc(C)n1)=O	134823815	active	42700
CC(C)[C@@H](C(OC[C@H]([C@H]([C@H]1O)O)O[C@H]1n1c2nc(C)nc(N)c2c(C(N)=O)c1)=O)NC(OCC1C2C=CC=CC2C2C=CC=CC12)=O	134823798	inactive	100000
CCCCCCCCCCCCCCCCOCCCOP(O)(OC[C@H]([C@H]([C@H]1O)O)O[C@H]1n1c2nc(C)nc(N)c2c(C(N)=O)c1)=O	126562823	inactive	100000
CCCCCCCCCCCCCCCCOCCCOP(COC[C@H]([C@H]([C@H]1O)O)O[C@H]1n1c2nc(C)nc(N)c2c(C(N)=O)c1)(O)=O	126564494	active	20000
CC(C)C[C@@H](C(OC[C@H]([C@H]([C@H]1O)O)O[C@H]1n1c2nc(C)nc(N)c2c(C(N)=O)c1)=O)NC(OCC1c(cccc2)c2-c2c1cccc2)=O	126562001	active	16400
CCCCCCCCCCCCCCCOCCCOP(COC[C@H]([C@H]1OC(C)(C)O[C@H]11)O[C@H]1n1c2nc(C)nc(N)c2c(C(N)=O)c1)(O)=O	134823791	inactive	100000
CC(C)C(O[C@H]([C@@H](COP(N[C@@H](C)C(OC(C)C)=O)(Oc1ccccc1)=O)O[C@H]1n2c3nc(C)nc(N)c3c(C(N)=O)c2)[C@H]1OC(C(C)C)=O)=O	126561652	active	25700
C[C@H](C(OCc1ccccc1)=O)NP(N[C@@H](C)C(OCc1ccccc1)=O)(OC[C@H]([C@H]([C@H]1O)O)O[C@H]1n1c2nc(C)nc(N)c2c(C(N)=O)c1)=O	126561649	active	33600
C[C@H](C(OCc1ccccc1)=O)NP(N[C@@H](C)C(OCc1ccccc1)=O)(OC[C@H]([C@H]([C@H]1O)O)O[C@H]1n1c2nc(C)nc(N)c2c(C(N)=O)c1)=O	126561649	active	38900
CCCCCCCCCCCCCCCCOCCCOC([C@H](C)NP(O)(OC[C@H]([C@H]([C@H]1O)O)O[C@H]1n1c2nc(C)nc(N)c2c(C(N)=O)c1)=O)=O	126562012	active	26300
CCCCCCCCCCCCCCCCOCCCOP(N[C@@H](C)C(OC(C)C)=O)(OC[C@H]([C@H]([C@H]1O)O)O[C@H]1n1c2nc(C)nc(N)c2c(C(N)=O)c1)=O	126562805	inactive	100000
CCCCCCCCCCCCCCCCOCCCOC([C@H](C)NP(OC[C@H]([C@H]([C@H]1O)O)O[C@H]1n1c2nc(C)nc(N)c2c(C(N)=O)c1)(Oc1ccccc1)=O)=O	126561799	active	2300
CCCCCCCCCCCCCCCOCCCOC(C(C)NP(OC[C@H]([C@H]([C@H]1O)O)O[C@H]1n1c2nc(C)nc(N)c2c(C(N)=O)c1)(OCc1c(C)cccc1)=O)=O	134823817	inactive	100000
CCCCCCCCC(Oc1ccc(COP(OCc(cc2)ccc2OC(CCCCCCCC)=O)(OP(O)(OC[C@H]([C@H]([C@H]2O)O)O[C@H]2n2c3nc(C)nc(N)c3c(C(N)=O)c2)=O)=O)cc1)=O	126562359	active	7400
O=C[C@H](C[C@H](CCN1)C1=O)NC([C@H](CC1CCCCC1)NS(CCN(C(c1c2cccc1)=O)C2=O)(=O)=O)=O	137633151	active	2500
O=C[C@H](C[C@H](CCN1)C1=O)NC([C@H](CC1CCCCC1)NS(c(cc1)ccc1F)(=O)=O)=O	137633393	active	4800
O=C[C@H](C[C@H](CCN1)C1=O)NC([C@H](CC1CCCCC1)NS(Cc1ccccc1)(=O)=O)=O	137634177	active	4500
O=C[C@H](C[C@H](CCN1)C1=O)NC([C@H](CC1CCCCC1)NS(c1cccs1)(=O)=O)=O	137636414	active	10400
[O-]S(C([C@H](C[C@H](CCN1)C1=O)NC([C@H](CC1CCCCC1)NS(c1cccc(Cl)c1)(=O)=O)=O)O)(=O)=O.[Na+]	137637608	active	5700
[O-]S(C([C@H](C[C@H](CCN1)C1=O)NC([C@H](CC1CCCCC1)NS(c(cc1)ccc1-c1ccccc1)(=O)=O)=O)O)(=O)=O.[Na+]	137637678	active	1100
O=C[C@H](C[C@H](CCN1)C1=O)NC([C@H](CC1CCCCC1)NS(c(cc1)ccc1-c1ccccc1)(=O)=O)=O	137638191	active	1300
COc(cc1)ccc1OCCCS(N[C@@H](CC1CCCCC1)C(N[C@@H](C[C@H](CCN1)C1=O)C(O)S([O-])(=O)=O)=O)(=O)=O.[Na+]	137639039	active	1600
[O-]S(C([C@H](C[C@H](CCN1)C1=O)NC([C@H](CC1CCCCC1)NS(c(cc1)ccc1Cl)(=O)=O)=O)O)(=O)=O.[Na+]	137639151	active	5100
O=C[C@H](C[C@H](CCN1)C1=O)NC([C@H](CC1CCCCC1)NS(CCc1ccccc1)(=O)=O)=O	137640094	active	1800
[O-]S(C([C@H](C[C@H](CCN1)C1=O)NC([C@H](CC1CCCCC1)NS(CCN(C(c1c2cccc1)=O)C2=O)(=O)=O)=O)O)(=O)=O.[Na+]	137641059	active	2600
CCCCCCCCCCOC(N[C@@H](CC1CCCCC1)C(N[C@@H](C[C@H](CCN1)C1=O)C=O)=O)=O	137641232	active	300
[O-]S(C([C@H](C[C@H](CCN1)C1=O)NC([C@H](CC1CCCCC1)NS(c1ccccc1)(=O)=O)=O)O)(=O)=O.[Na+]	137641617	active	13500
O=C[C@H](C[C@H](CCN1)C1=O)NC([C@H](CC1CCCCC1)NS(c(cc1)ccc1Cl)(=O)=O)=O	137646148	active	5800
[O-]S(C([C@H](C[C@H](CCN1)C1=O)NC([C@H](CC1CCCCC1)NS(CCc1cccc(Cl)c1)(=O)=O)=O)O)(=O)=O.[Na+]	137646303	active	1900
O=C[C@H](C[C@H](CCN1)C1=O)NC([C@H](CC1CCCCC1)NS(CCc1cccc(Cl)c1)(=O)=O)=O	137648086	active	2300
CCCCCCCCS(N[C@@H](CC1CCCCC1)C(N[C@@H](C[C@H](CCN1)C1=O)C(O)S([O-])(=O)=O)=O)(=O)=O.[Na+]	137648704	active	1100
[O-]S(C([C@H](C[C@H](CCN1)C1=O)NC([C@H](CC1CCCCC1)NC(OCCc1cccc(Cl)c1)=O)=O)O)(=O)=O.[Na+]	137649104	active	500
O=C[C@H](C[C@H](CCN1)C1=O)NC([C@H](CC1CCCCC1)NS(c1cccc(Cl)c1)(=O)=O)=O	137651225	active	5500
O=C[C@H](C[C@H](CCN1)C1=O)NC([C@H](CC1CCCCC1)NS(c1ccccc1)(=O)=O)=O	137651498	active	8500
O=C[C@H](C[C@H](CCN1)C1=O)NC([C@H](CC1CCCCC1)NC(OCCOCc1ccccc1)=O)=O	137653148	active	2100
O=C[C@H](C[C@H](CCN1)C1=O)NC([C@H](CC1CCCCC1)NS(Cc(cc1)ccc1Cl)(=O)=O)=O	137653744	active	1800
CCCCCCCCS(N[C@@H](CC1CCCCC1)C(N[C@@H](C[C@H](CCN1)C1=O)C=O)=O)(=O)=O	137653863	active	1200
[O-]S(C([C@H](C[C@H](CCN1)C1=O)NC([C@H](CC1CCCCC1)NS(CCc1ccccc1)(=O)=O)=O)O)(=O)=O.[Na+]	137654970	active	2100
[O-]S(C([C@H](C[C@H](CCN1)C1=O)NC([C@H](CC1CCCCC1)NS(Cc1ccccc1)(=O)=O)=O)O)(=O)=O.[Na+]	137655570	active	4300
CCCCCCCCCCOC(N[C@@H](CC1CCCCC1)C(N[C@@H](C[C@H](CCN1)C1=O)C(O)S([O-])(=O)=O)=O)=O.[Na+]	137655624	active	400
[O-]S(C([C@H](C[C@H](CCN1)C1=O)NC([C@H](CC1CCCCC1)NS(c1cccs1)(=O)=O)=O)O)(=O)=O.[Na+]	137656006	active	8500
O=C[C@H](C[C@H](CCN1)C1=O)NC([C@H](CC1CCCCC1)NC(OCCc1cccc(Cl)c1)=O)=O	137656755	active	600
[O-]S(C([C@H](C[C@H](CCN1)C1=O)NC([C@H](CC1CCCCC1)NS(Cc(cc1)ccc1Cl)(=O)=O)=O)O)(=O)=O.[Na+]	137657819	active	1200
[O-]S(C([C@H](C[C@H](CCN1)C1=O)NC([C@H](CC1CCCCC1)NS(c(cc1)ccc1F)(=O)=O)=O)O)(=O)=O.[Na+]	137658937	active	6200
[O-]S(C([C@H](C[C@H](CCN1)C1=O)NC([C@H](CC1CCCCC1)NC(OCCOCc1ccccc1)=O)=O)O)(=O)=O.[Na+]	137659845	active	1600
COc(cc1)ccc1OCCCS(N[C@@H](CC1CCCCC1)C(N[C@@H](C[C@H](CCN1)C1=O)C=O)=O)(=O)=O	137660498	active	1800
